# Supplementary material for: Epigenetic regulation of nuclear lamina-associated heterochromatin by HAT1 and the acetylation of newly synthesized histones
Source: Nucleic Acids Res. 2021 Nov 12;49(21):12136–51. doi: 10.1093/nar/gkab1044 (PMC8643632; doi:10.1093/nar/gkab1044)
Supplement: gkab1044_Supplemental_Files [file gkab1044_supplemental_files.zip]

Archive with 3 entries (3 files):
- Popova_et_al_2021__Revision_Supplementary_Material-.pdf
- Supplementary Table 1.csv
- Supplementary Table 2.csv
