# Supplementary material for: Epigenetic regulation of nuclear lamina-associated heterochromatin by HAT1 and the acetylation of newly synthesized histones
Source: Nucleic Acids Res. 2021 Nov 12;49(21):12136–51. doi: 10.1093/nar/gkab1044 (PMC8643632; doi:10.1093/nar/gkab1044)
Supplement: gkab1044_Supplemental_Files [file gkab1044_supplemental_files.zip › Supplementary Table 1.csv]

seqnames	start	end	width	strand	Conc	Conc_KO	Conc_WT	Fold	p.value	FDR
chr9	26518500	26519090	591	*	6.63	4.27	7.48	-3.21	1.09e-19	1.83e-14
chr7	48137199	48138418	1220	*	6.86	5.29	7.59	-2.31	2.69e-12	1.28e-07
chr8	19979822	19980670	849	*	7.04	5.41	7.79	-2.39	3.21e-12	1.28e-07
chr1	124487795	124489048	1254	*	6.45	3.86	7.32	-3.46	3.74e-12	1.28e-07
chr4	39260022	39260415	394	*	5.19	2.3	6.09	-3.79	3.82e-12	1.28e-07
chr9	26519558	26520476	919	*	6.89	5.14	7.66	-2.52	5.1e-11	1.42e-06
chr3	42661913	42662409	497	*	5.74	3.11	6.62	-3.5	2.2e-10	5.26e-06
chr4	39928407	39928832	426	*	5.71	3.27	6.57	-3.3	3.75e-10	7.85e-06
chr12	60344534	60344856	323	*	4.29	1.14	5.2	-4.06	7.43e-10	1.22e-05
chr1	113288244	113288766	523	*	5.08	2.24	5.97	-3.73	7.96e-10	1.22e-05
chr13	106304014	106304512	499	*	4.86	2.01	5.76	-3.75	7.99e-10	1.22e-05
chr4	93334552	93335910	1359	*	7.89	6.7	8.54	-1.84	1.38e-09	1.93e-05
chr1	114673793	114674564	772	*	5.9	3.87	6.71	-2.85	2.13e-09	2.75e-05
chr14	80657158	80657736	579	*	6.44	4.79	7.18	-2.4	3.68e-09	4.41e-05
chr14	111403605	111403920	316	*	4.75	1.88	5.65	-3.77	4.26e-09	4.76e-05
chr6	110877805	110878234	430	*	4.64	2.15	5.5	-3.36	4.92e-09	5.15e-05
chr16	81175402	81175928	527	*	5.63	3.74	6.43	-2.68	5.46e-09	5.38e-05
chr3	42111081	42111387	307	*	4.64	2.42	5.47	-3.05	5.78e-09	5.38e-05
chr4	50403188	50404385	1198	*	6.01	3.79	6.84	-3.05	6.45e-09	5.69e-05
chr4	39522176	39522648	473	*	5.04	2.47	5.91	-3.44	6.94e-09	5.81e-05
chr1	28328538	28329283	746	*	5.06	3.02	5.87	-2.85	7.51e-09	5.99e-05
chr7	39867115	39867716	602	*	5.44	3.43	6.24	-2.81	1.06e-08	8.07e-05
chr1	125236877	125237966	1090	*	5.68	4.06	6.43	-2.37	1.33e-08	9.71e-05
chr15	71302619	71303380	762	*	6.11	4.33	6.88	-2.55	1.51e-08	0.000104
chr1	122100518	122100955	438	*	4.47	1.32	5.39	-4.07	1.56e-08	0.000104
chr1	124299061	124299613	553	*	4.74	1.82	5.64	-3.82	1.99e-08	0.000128
chr8	74297594	74298514	921	*	6.72	5.12	7.46	-2.33	2.13e-08	0.000132
chr17	72158914	72159645	732	*	6.12	4.49	6.86	-2.38	2.24e-08	0.000134
chr2	101083468	101084289	822	*	6.65	4.87	7.43	-2.55	2.65e-08	0.000149
chr3	77074909	77075419	511	*	5.65	3.67	6.45	-2.77	2.67e-08	0.000149
chr7	56549210	56550174	965	*	6.21	4.47	6.97	-2.5	3.42e-08	0.000176
chr1	107427180	107427516	337	*	4.15	1.53	5.03	-3.49	3.46e-08	0.000176
chr1	99317082	99318078	997	*	5.7	3.79	6.49	-2.7	3.46e-08	0.000176
chr1	32172416	32173199	784	*	6.27	4.53	7.03	-2.5	3.73e-08	0.000184
chr5	40387504	40388194	691	*	5.26	3.07	6.09	-3.03	4.1e-08	0.000194
chr1	122102399	122102636	238	*	3.91	-0.14	4.86	-5	4.18e-08	0.000194
chr8	74293629	74293956	328	*	5.2	3.07	6.03	-2.95	4.76e-08	0.000215
chr1	103420788	103421278	491	*	4.83	2.4	5.69	-3.29	6.21e-08	0.000274
chrX	110814090	110814989	900	*	6.35	4.82	7.07	-2.25	7.9e-08	0.000339
chr5	68700095	68700516	422	*	4.45	2.41	5.26	-2.85	8.95e-08	0.000375
chr17	72042977	72043635	659	*	6.53	5.01	7.26	-2.25	1.44e-07	0.00059
chr5	68686938	68687419	482	*	4.79	2.94	5.57	-2.63	1.77e-07	0.000705
chr1	107505904	107506262	359	*	5.58	3.93	6.33	-2.39	1.99e-07	0.000767
chr1	110483444	110483929	486	*	6.25	5.06	6.89	-1.83	2.03e-07	0.000767
chr4	72534647	72535026	380	*	4.25	1.62	5.13	-3.51	2.07e-07	0.000767
chr14	110013255	110013591	337	*	4.8	2.55	5.64	-3.1	2.11e-07	0.000767
chrX	81732405	81733063	659	*	6.08	4.38	6.83	-2.45	2.35e-07	0.000839
chr1	99095490	99095912	423	*	3.94	0.8	4.86	-4.06	2.58e-07	0.000901
chr1	29818837	29819288	452	*	6.24	4.51	7.01	-2.5	2.65e-07	0.000907
chr2	97466190	97466882	693	*	7.48	6.24	8.13	-1.9	2.98e-07	0.000997
chr17	52712127	52712658	532	*	5.54	4	6.27	-2.27	3.24e-07	0.00104
chr5	10792684	10793349	666	*	5.12	3.44	5.88	-2.44	3.24e-07	0.00104
chr6	111054082	111054994	913	*	5.81	4.56	6.47	-1.91	3.83e-07	0.00121
chr1	109892462	109892703	242	*	4.2	2.13	5.02	-2.89	4e-07	0.00122
chrX	122396882	122397619	738	*	6.57	5.16	7.28	-2.12	4.02e-07	0.00122
chr12	60967480	60967746	267	*	4.9	2.5	5.75	-3.25	4.24e-07	0.00127
chr5	68327081	68327571	491	*	5.59	3.73	6.37	-2.64	4.43e-07	0.0013
chr1	32104109	32104422	314	*	4.56	2.31	5.4	-3.09	4.64e-07	0.00134
chr10	71959690	71959943	254	*	3.73	0.29	4.66	-4.36	4.79e-07	0.00136
chr17	52810527	52811320	794	*	5.8	4.14	6.55	-2.41	5.19e-07	0.00145
chr1	148994672	148994898	227	*	4.13	1.77	4.99	-3.21	6.18e-07	0.0017
chr14	44077739	44078270	532	*	3.79	1.17	4.67	-3.5	6.81e-07	0.0018
chr4	74013100	74014003	904	*	6.32	4.84	7.03	-2.18	6.88e-07	0.0018
chr1	104584171	104584713	543	*	4.58	2.46	5.41	-2.95	6.92e-07	0.0018
chr6	110137198	110137647	450	*	4.35	2.52	5.13	-2.61	6.97e-07	0.0018
chr4	78235331	78235626	296	*	4.23	1.77	5.09	-3.32	7.22e-07	0.00183
chr1	113297876	113298346	471	*	4.91	3.2	5.68	-2.48	7.78e-07	0.00194
chr2	97433953	97434500	548	*	5.65	3.94	6.42	-2.48	8.16e-07	0.00201
chr1	144431591	144431788	198	*	3.62	0.93	4.5	-3.57	8.48e-07	0.00206
chr1	111372902	111373420	519	*	4.81	3.21	5.54	-2.33	1.01e-06	0.00242
chr6	81586142	81587185	1044	*	6.29	4.65	7.03	-2.38	1.15e-06	0.0027
chr9	93131570	93132270	701	*	6.35	5.1	7.02	-1.92	1.18e-06	0.00275
chr9	26523877	26524673	797	*	6.4	5	7.09	-2.09	1.37e-06	0.00313
chr3	43282105	43282505	401	*	4.44	2.56	5.23	-2.67	1.47e-06	0.00333
chr7	55291715	55291987	273	*	3.66	-0.14	4.61	-4.74	1.63e-06	0.00364
chr3	70482557	70483007	451	*	4.62	2.85	5.39	-2.54	1.68e-06	0.00371
chr6	109874318	109875259	942	*	5.54	3.63	6.34	-2.71	2.19e-06	0.00476
chr4	37978923	37979466	544	*	4.36	2.07	5.21	-3.14	2.72e-06	0.00585
chr2	100964654	100965043	390	*	5.45	4.01	6.15	-2.14	2.9e-06	0.00615
chrX	119926961	119927591	631	*	6.26	4.6	7.01	-2.41	3.12e-06	0.00654
chr9	93232612	93233186	575	*	4.96	3	5.76	-2.77	3.24e-06	0.0067
chr3	43579467	43580032	566	*	4.46	2.6	5.25	-2.65	3.35e-06	0.00685
chr3	76640329	76640769	441	*	3.51	1.21	4.36	-3.14	3.56e-06	0.00718
chr2	96585755	96585995	241	*	4.44	2.77	5.19	-2.42	3.62e-06	0.00722
chr1	103446677	103447206	530	*	4.03	2.02	4.84	-2.82	3.82e-06	0.00753
chr4	36288931	36289578	648	*	5.2	3.6	5.94	-2.34	4.15e-06	0.00808
chr17	72604557	72604921	365	*	4.91	3.31	5.65	-2.34	4.29e-06	0.00825
chr6	110832241	110832507	267	*	3.66	0.86	4.55	-3.69	4.43e-06	0.00842
chr14	111249449	111249921	473	*	5.38	3.84	6.11	-2.27	4.82e-06	0.00908
chr1	108370378	108370616	239	*	3.66	1.44	4.5	-3.06	4.93e-06	0.00918
chr1	129253470	129253752	283	*	4.03	1.9	4.85	-2.95	5.2e-06	0.00957
chr3	42753090	42753489	400	*	5.29	3.57	6.05	-2.49	5.44e-06	0.00982
chr7	52865826	52866152	327	*	5.09	3.26	5.86	-2.6	5.45e-06	0.00982
chr4	73544778	73545765	988	*	5.37	3.54	6.15	-2.61	5.58e-06	0.00994
chr17	72339474	72339809	336	*	4.88	3.36	5.61	-2.25	5.75e-06	0.0101
chr6	106268839	106269338	500	*	4.85	3.26	5.59	-2.33	5.99e-06	0.0105
chr3	23409483	23409832	350	*	4.29	2.34	5.09	-2.75	6.56e-06	0.0113
chr17	52809370	52809775	406	*	3.92	1.76	4.75	-2.99	6.67e-06	0.0113
chr1	107528456	107528972	517	*	4.01	1.99	4.82	-2.83	6.84e-06	0.0113
chr3	43945801	43946183	383	*	5.23	3.5	5.99	-2.49	6.88e-06	0.0113
chrX	89798954	89799306	353	*	5.16	3.37	5.93	-2.56	6.9e-06	0.0113
chr1	147802866	147803173	308	*	4.69	2.92	5.46	-2.54	6.91e-06	0.0113
chr6	109738570	109739187	618	*	4.29	2.25	5.1	-2.85	6.96e-06	0.0113
chr7	40065142	40065409	268	*	3.59	0.4	4.51	-4.11	7e-06	0.0113
chr17	72275243	72276127	885	*	6.72	5.38	7.4	-2.02	7.09e-06	0.0113
chr12	60413911	60414216	306	*	3.35	0.79	4.22	-3.44	7.57e-06	0.012
chr13	106562634	106563045	412	*	5.12	3.49	5.87	-2.38	7.83e-06	0.0123
chr1	124805161	124805516	356	*	5.35	3.97	6.04	-2.07	8.07e-06	0.0125
chr17	89410128	89410523	396	*	4.1	2.24	4.89	-2.64	8.6e-06	0.0132
chr6	81269374	81269927	554	*	4.59	3.06	5.31	-2.25	8.74e-06	0.0133
chr5	79905268	79905663	396	*	4.05	1.76	4.89	-3.14	8.87e-06	0.0134
chr14	114173766	114174242	477	*	4.19	2.38	4.97	-2.59	8.97e-06	0.0134
chr7	39942295	39942817	523	*	4.93	3.34	5.66	-2.32	9.06e-06	0.0134
chr3	157373916	157374496	581	*	5.6	4.01	6.34	-2.33	9.72e-06	0.0143
chr18	88484843	88485311	469	*	5.09	3.48	5.83	-2.35	9.94e-06	0.0145
chr1	31885656	31885981	326	*	3.65	1.06	4.52	-3.46	1.02e-05	0.0147
chr1	112378749	112378986	238	*	3.46	1.03	4.32	-3.29	1.04e-05	0.0147
chr8	17664334	17664731	398	*	5.21	3.99	5.86	-1.87	1.04e-05	0.0147
chr5	7933946	7934235	290	*	4.21	2.35	4.99	-2.64	1.05e-05	0.0148
chr6	81570419	81570785	367	*	4.23	2.49	5	-2.51	1.07e-05	0.0149
chr8	73949102	73949638	537	*	4.57	3.12	5.28	-2.17	1.09e-05	0.0151
chr3	22437951	22438807	857	*	4.78	2.8	5.58	-2.78	1.12e-05	0.0154
chr14	112619458	112619796	339	*	3.7	1.06	4.58	-3.52	1.15e-05	0.0157
chr1	107589724	107590455	732	*	7.02	5.91	7.65	-1.74	1.21e-05	0.0162
chr1	129542623	129542948	326	*	3.97	1.93	4.79	-2.85	1.21e-05	0.0162
chr1	101434898	101435322	425	*	4	1.72	4.84	-3.12	1.26e-05	0.0167
chr5	41006790	41007021	232	*	3.49	1.35	4.31	-2.96	1.28e-05	0.0169
chr4	79581005	79581503	499	*	4.43	2.47	5.23	-2.76	1.36e-05	0.0178
chr3	43155663	43156131	469	*	4.13	2.24	4.92	-2.67	1.48e-05	0.0192
chr17	72648637	72649095	459	*	4.02	2.27	4.79	-2.52	1.53e-05	0.0197
chr1	144183615	144183941	327	*	3.89	2.01	4.68	-2.66	1.59e-05	0.0203
chr15	71322522	71322704	183	*	3.78	1.27	4.65	-3.38	1.63e-05	0.0207
chr8	16877080	16877526	447	*	4.07	1.73	4.92	-3.2	1.66e-05	0.0208
chr14	36527201	36527647	447	*	5.16	3.51	5.91	-2.41	1.76e-05	0.022
chr15	71530083	71530382	300	*	4.51	3.08	5.21	-2.13	1.77e-05	0.022
chr6	111046001	111046190	190	*	3.88	2.08	4.66	-2.58	1.81e-05	0.0222
chr6	110709791	110710248	458	*	4.52	2.96	5.25	-2.29	1.86e-05	0.0228
chr3	76428902	76429420	519	*	4.96	3.49	5.67	-2.19	1.99e-05	0.0241
chr12	59836530	59836883	354	*	4.31	2.44	5.09	-2.66	2e-05	0.0241
chr1	141066769	141067074	306	*	3.28	0.66	4.16	-3.5	2.11e-05	0.0253
chr6	81517273	81517505	233	*	4.51	2.61	5.31	-2.69	2.15e-05	0.0253
chr18	27421243	27422229	987	*	6.26	5.14	6.89	-1.75	2.16e-05	0.0253
chr13	8645263	8645639	377	*	5.92	4.72	6.57	-1.86	2.16e-05	0.0253
chr17	72250944	72251216	273	*	3.3	0.71	4.17	-3.46	2.19e-05	0.0255
chr1	94366521	94367007	487	*	5.25	3.91	5.93	-2.03	2.26e-05	0.0261
chrX	89412449	89412748	300	*	3.59	1.06	4.45	-3.4	2.34e-05	0.0267
chr4	72379048	72379905	858	*	5.71	4.43	6.37	-1.95	2.35e-05	0.0267
chr4	70914490	70915007	518	*	5.47	3.88	6.21	-2.33	2.36e-05	0.0267
chr15	70618415	70618668	254	*	3.66	0.92	4.54	-3.62	2.46e-05	0.0274
chr17	72158030	72158637	608	*	5.4	4.23	6.04	-1.81	2.46e-05	0.0274
chr12	59798145	59798382	238	*	4.05	2.06	4.86	-2.8	2.49e-05	0.0275
chr6	81265984	81266364	381	*	4.77	3.29	5.48	-2.19	2.49e-05	0.0275
chr7	104647041	104647510	470	*	5.37	3.83	6.1	-2.28	2.64e-05	0.0289
chr7	57156083	57156430	348	*	4.54	3.04	5.26	-2.22	2.74e-05	0.0296
chr16	79590893	79591581	689	*	6.84	5.82	7.43	-1.61	2.74e-05	0.0296
chr9	11328804	11329450	647	*	6.14	4.96	6.78	-1.82	2.8e-05	0.0299
chr4	39449835	39450592	758	*	5.08	3.36	5.84	-2.48	2.8e-05	0.0299
chr1	141429766	141430317	552	*	4.55	2.91	5.29	-2.38	2.83e-05	0.03
chr1	124496467	124496882	416	*	4.63	3.25	5.32	-2.06	2.86e-05	0.0301
chr6	110733624	110733887	264	*	3.57	1.17	4.43	-3.26	2.88e-05	0.0301
chr9	113018650	113019353	704	*	5.7	4.31	6.4	-2.1	2.94e-05	0.0304
chr1	103056845	103057371	527	*	4.92	3.58	5.6	-2.02	2.95e-05	0.0304
chr16	80408322	80408877	556	*	4.96	3.53	5.67	-2.14	2.96e-05	0.0304
chr5	40952972	40953235	264	*	5.41	4.07	6.1	-2.03	3.02e-05	0.0307
chr8	15919900	15921452	1553	*	6.29	4.91	6.99	-2.08	3.02e-05	0.0307
chr17	52832111	52832588	478	*	3.78	2.1	4.53	-2.44	3.14e-05	0.0317
chr16	75104964	75105404	441	*	4.36	2.61	5.13	-2.52	3.21e-05	0.0321
chr1	100101118	100101430	313	*	3.78	1.26	4.65	-3.39	3.23e-05	0.0321
chr13	7721382	7722039	658	*	5.51	4.04	6.23	-2.19	3.24e-05	0.0321
chr14	40028105	40028809	705	*	4.52	2.72	5.29	-2.57	3.29e-05	0.0324
chr5	42155599	42156241	643	*	6.02	4.94	6.63	-1.69	3.39e-05	0.0332
chr4	92555111	92555540	430	*	5.48	3.92	6.21	-2.28	3.43e-05	0.0334
chr17	69672430	69672859	430	*	4.9	3.41	5.62	-2.21	3.48e-05	0.0337
chr5	79263451	79263736	286	*	3.86	1.84	4.67	-2.83	3.77e-05	0.0363
chr7	14622311	14623598	1288	*	5.19	3.97	5.84	-1.87	3.97e-05	0.038
chr7	40103338	40104127	790	*	5.91	4.53	6.61	-2.08	4.06e-05	0.0387
chr1	143503595	143504074	480	*	4.72	3.2	5.45	-2.25	4.13e-05	0.0391
chr12	48605236	48605817	582	*	5.33	4.04	6	-1.96	4.22e-05	0.0397
chr15	71375847	71376095	249	*	5.39	3.84	6.12	-2.28	4.32e-05	0.0404
chr14	40047953	40048383	431	*	4.55	3.27	5.22	-1.96	4.34e-05	0.0404
chr1	100122317	100122856	540	*	4.48	2.83	5.23	-2.4	4.39e-05	0.0406
chr1	129251150	129251459	310	*	3.61	1.25	4.47	-3.22	4.53e-05	0.0417
chr6	106645639	106645815	177	*	4.01	2.31	4.77	-2.46	4.64e-05	0.0424
chr7	57700173	57700764	592	*	6.48	5.23	7.13	-1.91	4.69e-05	0.0425
chr6	110467569	110468132	564	*	4.92	3.4	5.64	-2.24	4.69e-05	0.0425
chr1	104542453	104542796	344	*	5.15	3.62	5.88	-2.26	4.79e-05	0.043
chr8	66765025	66765438	414	*	4.24	2.31	5.03	-2.72	4.8e-05	0.043
chr6	111255003	111255501	499	*	5.09	3.69	5.78	-2.09	4.88e-05	0.0435
chr6	109859695	109859983	289	*	3.74	1.61	4.57	-2.96	5e-05	0.0443
chr17	54896300	54896812	513	*	4.46	2.94	5.18	-2.23	5.07e-05	0.0445
chr7	56980712	56981211	500	*	4.81	3.37	5.52	-2.15	5.07e-05	0.0445
chr2	97466974	97467212	239	*	4.49	3.19	5.16	-1.97	5.18e-05	0.0452
chr1	110489460	110489703	244	*	4.52	2.86	5.27	-2.41	5.3e-05	0.046
chr12	6253756	6254208	453	*	4.11	2.43	4.87	-2.44	5.33e-05	0.046
chr1	101902164	101902443	280	*	4.06	2.41	4.81	-2.4	5.36e-05	0.0461
chr6	19704845	19705320	476	*	4.02	2.38	4.76	-2.39	5.44e-05	0.0465
chr5	49760973	49761476	504	*	6.4	5.2	7.05	-1.85	5.56e-05	0.0473
chr18	16915811	16916174	364	*	3.66	1.83	4.44	-2.62	6.13e-05	0.0518
chr14	109457699	109457976	278	*	4.35	2.67	5.11	-2.44	6.33e-05	0.0533
chr2	169570036	169570555	520	*	3.72	2.02	4.47	-2.46	6.4e-05	0.0536
chr10	55335970	55336544	575	*	4.94	3.44	5.65	-2.21	6.63e-05	0.0553
chr6	81487632	81488699	1068	*	5.38	4.15	6.04	-1.88	6.72e-05	0.0557
chr5	86684780	86684981	202	*	3.71	1.84	4.5	-2.66	6.76e-05	0.0557
chr17	89277502	89278022	521	*	4.45	2.74	5.21	-2.47	6.82e-05	0.056
chr16	82446153	82446346	194	*	3.62	1.62	4.42	-2.8	6.96e-05	0.0569
chr17	70121281	70121856	576	*	4.71	3.28	5.41	-2.13	7.01e-05	0.057
chr3	70138906	70139248	343	*	3.58	1.37	4.41	-3.05	7.05e-05	0.057
chr12	59970713	59971118	406	*	4.73	3.2	5.45	-2.25	7.33e-05	0.0588
chr13	105837296	105837660	365	*	3.88	2.13	4.65	-2.52	7.34e-05	0.0588
chr7	57138075	57138687	613	*	5.27	3.84	5.98	-2.14	7.58e-05	0.0604
chr15	70498430	70498868	439	*	4.3	2.32	5.11	-2.79	7.96e-05	0.0632
chr7	57703571	57703893	323	*	4.72	3.24	5.44	-2.2	8.27e-05	0.0654
chr8	17587334	17587777	444	*	4.45	3.09	5.14	-2.05	8.66e-05	0.0681
chr1	99358289	99358513	225	*	3.25	1.15	4.07	-2.92	8.9e-05	0.0695
chr3	43199999	43200219	221	*	3.42	1.4	4.23	-2.83	8.93e-05	0.0695
chr3	43665580	43666128	549	*	4.35	2.6	5.12	-2.51	9.04e-05	0.0701
chr3	43700776	43701305	530	*	4.75	3.43	5.43	-2	9.29e-05	0.0717
chr6	41015124	41015377	254	*	4.99	3.88	5.61	-1.73	9.35e-05	0.0718
chr2	41998418	41998784	367	*	3.75	1.53	4.58	-3.06	9.42e-05	0.072
chr6	26033304	26033765	462	*	5.56	4.28	6.22	-1.95	9.79e-05	0.0745
chr14	109434255	109434507	253	*	3.69	1.81	4.48	-2.66	9.9e-05	0.075
chr14	111286072	111286270	199	*	3.76	2.07	4.51	-2.44	9.96e-05	0.0751
chr5	49755560	49755915	356	*	5.73	4.56	6.36	-1.8	1e-04	0.0752
chr10	101755922	101756562	641	*	5.69	4.37	6.36	-1.99	0.000101	0.0752
chr1	112380018	112380249	232	*	4.04	2.17	4.83	-2.66	0.000101	0.0754
chr12	104054019	104054273	255	*	4.94	3.82	5.56	-1.74	0.000104	0.0769
chr1	144600803	144601091	289	*	3.91	2.25	4.66	-2.41	0.000107	0.0793
chr13	106317197	106317730	534	*	4.65	2.92	5.42	-2.5	0.000108	0.0794
chr1	130270377	130270931	555	*	5.11	3.77	5.79	-2.02	0.000109	0.0794
chr5	68646109	68646348	240	*	3.37	1.53	4.15	-2.61	0.000109	0.0794
chr7	57000713	57000882	170	*	3.28	1.35	4.08	-2.73	0.00011	0.0794
chr19	22554366	22555052	687	*	4.79	3.43	5.48	-2.05	0.000111	0.08
chr1	103420081	103420518	438	*	4.02	2.27	4.78	-2.51	0.000112	0.0803
chr1	116905188	116905574	387	*	3.88	1.69	4.71	-3.02	0.000112	0.0803
chr12	64449801	64450402	602	*	6.07	4.84	6.73	-1.89	0.000115	0.0817
chr2	82217976	82218194	219	*	4.05	2.55	4.77	-2.21	0.000115	0.0817
chrX	79651134	79651529	396	*	4.59	2.88	5.35	-2.46	0.000118	0.0833
chr15	87019073	87019631	559	*	5.13	3.58	5.85	-2.27	0.000119	0.0833
chr1	113163301	113163512	212	*	3.42	1.55	4.2	-2.65	0.000119	0.0833
chr1	104850932	104851316	385	*	4.46	2.84	5.21	-2.37	0.000119	0.0833
chr3	13179430	13179646	217	*	3.95	2	4.75	-2.75	0.000125	0.0869
chr2	138708825	138709607	783	*	4.41	2.78	5.16	-2.38	0.000126	0.0869
chr14	89338785	89339225	441	*	3.85	1.89	4.65	-2.75	0.000126	0.0869
chr8	17323383	17323664	282	*	3.64	1.86	4.41	-2.54	0.000127	0.0869
chr2	162222457	162222883	427	*	6	4.79	6.65	-1.86	0.000128	0.0874
chr14	82243379	82243856	478	*	4.46	3.11	5.14	-2.04	0.000128	0.0874
chr14	43998639	43998915	277	*	4	2.54	4.71	-2.17	0.000131	0.0888
chr4	77316674	77316988	315	*	4.07	2.5	4.8	-2.3	0.000132	0.0888
chr3	77695552	77696234	683	*	6.24	4.15	7.06	-2.9	0.000133	0.0896
chr12	92915873	92916046	174	*	3.41	1.26	4.23	-2.97	0.000134	0.0896
chr1	144330200	144330727	528	*	5.31	4.23	5.93	-1.7	0.000134	0.0896
chr4	37848036	37848350	315	*	3.32	1.46	4.11	-2.65	0.000136	0.0902
chr2	143242080	143242580	501	*	4.19	2.41	4.96	-2.55	0.000138	0.0914
chr2	123138673	123138830	158	*	3.41	1.1	4.26	-3.16	0.00014	0.092
chr9	82505348	82505807	460	*	4.77	3.52	5.43	-1.91	0.000142	0.0931
chr1	107565596	107565952	357	*	3.81	2.4	4.51	-2.11	0.000145	0.0947
chr6	110744320	110744986	667	*	4.62	3.38	5.28	-1.9	0.000146	0.0953
chr5	56440428	56440798	371	*	5.04	3.47	5.78	-2.31	0.000148	0.0959
chr8	98272353	98273106	754	*	4.98	3.67	5.66	-1.99	0.00015	0.0968
chr6	111985130	111986126	997	*	5.58	4.36	6.23	-1.87	0.00015	0.0968
chr5	68699145	68699591	447	*	4.56	3.09	5.27	-2.18	0.000152	0.0979
chr18	88505308	88505613	306	*	4.89	3.54	5.58	-2.04	0.000155	0.0988
chr4	38748178	38748560	383	*	4	2.26	4.76	-2.51	0.000155	0.0988
chr1	142955413	142955771	359	*	3.95	2.15	4.73	-2.58	0.000157	0.0988
chr1	146357100	146357338	239	*	3.93	2.39	4.66	-2.27	0.000157	0.0988
chr1	23487233	23487525	293	*	3.48	1.17	4.33	-3.16	0.000157	0.0988
chr3	22929009	22929275	267	*	3.95	2.19	4.72	-2.53	0.000159	0.0998
chr14	80690499	80690837	339	*	4.07	2.32	4.84	-2.53	0.000162	0.101
chr8	74249739	74250108	370	*	4.24	3	4.9	-1.9	0.000167	0.104
chr16	79186446	79186796	351	*	4.78	3.64	5.41	-1.77	0.00017	0.105
chr14	112281676	112282313	638	*	4.86	3.22	5.61	-2.39	0.00017	0.105
chr18	88574291	88574557	267	*	4.25	2.96	4.92	-1.95	0.000174	0.107
chr6	110296645	110296911	267	*	3.92	2.16	4.69	-2.53	0.000174	0.107
chr10	123875483	123875878	396	*	4.95	3.7	5.61	-1.91	0.000177	0.108
chr1	144188948	144189290	343	*	4.74	3.39	5.43	-2.05	0.000177	0.108
chr8	15223464	15224266	803	*	5.88	4.7	6.52	-1.82	0.000179	0.108
chr1	28841428	28841690	263	*	3.71	2.3	4.4	-2.1	0.000179	0.108
chr8	74814166	74814523	358	*	3.41	1.32	4.23	-2.92	0.00018	0.108
chr6	112113610	112114477	868	*	5.46	4.23	6.12	-1.89	0.00018	0.108
chr14	110276318	110276596	279	*	3.26	1.16	4.08	-2.93	0.000183	0.11
chr16	62560766	62561143	378	*	4.22	2.62	4.96	-2.34	0.000184	0.11
chr14	67349011	67349383	373	*	3.26	0.81	4.12	-3.31	0.000188	0.112
chr9	26481991	26482252	262	*	3.49	1.71	4.27	-2.56	0.000193	0.114
chr3	44383755	44384111	357	*	3.62	2.08	4.35	-2.27	0.000195	0.115
chr10	102150782	102151154	373	*	3.94	2.38	4.67	-2.29	0.000197	0.116
chr2	96736100	96736639	540	*	5.14	3.88	5.8	-1.93	0.000198	0.116
chr2	96275014	96275515	502	*	4.82	3.35	5.53	-2.18	0.000198	0.116
chr5	68329365	68329654	290	*	3.72	2.19	4.44	-2.25	2e-04	0.116
chr3	156017702	156018282	581	*	5.09	3.74	5.77	-2.03	0.000202	0.117
chr1	111787904	111788128	225	*	3.61	2.02	4.35	-2.33	0.000202	0.117
chr8	73903769	73904189	421	*	4.71	3.11	5.45	-2.34	0.000206	0.118
chr1	121960241	121960678	438	*	5.4	2.54	6.3	-3.76	0.000206	0.118
chr13	98476297	98477063	767	*	5.08	3.57	5.8	-2.22	0.000207	0.118
chr4	114612809	114613053	245	*	3.87	2.22	4.62	-2.39	0.000209	0.119
chr1	112748558	112748832	275	*	3.7	1.92	4.48	-2.56	0.00021	0.119
chr1	114781991	114782269	279	*	3.91	2	4.7	-2.7	0.000211	0.119
chr3	43536668	43536975	308	*	3.65	1.6	4.46	-2.85	0.000214	0.12
chr3	78581120	78581672	553	*	4.88	3.49	5.57	-2.08	0.000214	0.12
chr5	9230547	9230984	438	*	4	2.17	4.78	-2.61	0.000224	0.125
chr9	93186685	93186925	241	*	3.47	1.35	4.29	-2.94	0.000228	0.127
chr15	19030170	19030429	260	*	3.59	1.92	4.34	-2.42	0.000232	0.129
chr5	41445323	41446021	699	*	4.93	3.48	5.64	-2.17	0.000236	0.131
chr1	146497551	146498091	541	*	4.81	3.79	5.41	-1.62	0.000237	0.131
chr4	51455584	51456231	648	*	4.78	3.29	5.5	-2.22	0.000238	0.131
chr14	89076161	89076412	252	*	4.37	2.97	5.07	-2.1	0.000239	0.131
chr7	54848125	54848367	243	*	3.51	1.26	4.36	-3.1	0.000242	0.133
chr17	71961236	71961515	280	*	3.52	1.41	4.34	-2.93	0.000246	0.134
chr15	71444019	71444359	341	*	5.32	3.99	5.99	-2	0.000253	0.137
chr7	40901220	40901521	302	*	4.83	3.53	5.5	-1.97	0.000254	0.138
chr2	97170334	97170562	229	*	3.52	1.89	4.27	-2.38	0.000262	0.142
chr14	82433910	82434270	361	*	4.39	2.84	5.12	-2.28	0.000264	0.142
chr6	109277015	109277460	446	*	3.49	1.79	4.25	-2.45	0.000265	0.142
chr10	125508364	125508935	572	*	5.43	4.45	6	-1.55	0.000265	0.142
chr19	54793233	54793707	475	*	4.21	2.47	4.98	-2.5	0.000266	0.142
chr3	156233342	156233880	539	*	3.96	2.43	4.69	-2.26	0.000267	0.142
chr5	42168090	42168529	440	*	5.48	4.18	6.16	-1.98	0.000268	0.142
chr7	40321292	40321549	258	*	4.08	2.34	4.85	-2.51	0.000269	0.142
chr13	8645723	8646000	278	*	5.22	4.07	5.85	-1.78	0.000269	0.142
chr1	121653921	121654420	500	*	4.36	2.85	5.09	-2.23	0.000272	0.143
chr14	79703347	79704222	876	*	5.22	3.85	5.91	-2.06	0.000273	0.143
chr12	48278366	48278627	262	*	3.57	1.84	4.34	-2.49	0.000279	0.145
chr1	31228052	31228323	272	*	3.26	1.44	4.04	-2.6	0.00028	0.146
chr12	59791445	59791754	310	*	3.67	1.88	4.45	-2.57	0.000281	0.146
chr7	63405764	63406340	577	*	4.53	3	5.26	-2.26	0.000288	0.148
chr9	33563487	33563960	474	*	5.01	3.72	5.68	-1.96	0.000289	0.148
chr6	106213002	106213301	300	*	3.55	1.9	4.3	-2.4	0.000289	0.148
chr1	129228028	129228514	487	*	3.95	2.1	4.74	-2.64	0.00029	0.148
chr9	90823953	90824225	273	*	4.47	3.35	5.1	-1.75	0.000292	0.149
chr14	83086088	83086548	461	*	4.5	2.86	5.25	-2.39	0.000294	0.15
chr4	73599355	73599555	201	*	3.95	2.54	4.64	-2.11	0.000298	0.151
chr1	39287810	39288169	360	*	3.38	1.73	4.13	-2.4	0.000299	0.151
chr14	82437946	82438274	329	*	3.83	2.29	4.56	-2.27	3e-04	0.151
chr4	70982261	70982745	485	*	5.09	3.98	5.71	-1.73	0.000301	0.151
chr14	80845652	80845939	288	*	4.61	3.22	5.3	-2.08	0.000301	0.151
chr3	156141421	156141763	343	*	4.27	2.91	4.96	-2.04	0.000302	0.151
chr7	57384080	57384433	354	*	4.11	2.86	4.76	-1.91	0.000305	0.152
chr5	10478168	10478634	467	*	5.72	4.71	6.31	-1.59	0.000316	0.157
chr1	145620668	145620886	219	*	3.91	2.49	4.62	-2.13	0.000322	0.159
chr1	154461475	154461913	439	*	4.59	3.12	5.3	-2.17	0.000322	0.159
chr15	71326519	71327063	545	*	5.12	3.8	5.8	-2	0.000323	0.159
chr17	89450649	89451083	435	*	6.63	5.65	7.21	-1.55	0.000328	0.161
chr12	45656666	45656898	233	*	3.29	1.27	4.1	-2.83	0.000329	0.161
chr3	156743270	156743577	308	*	3.83	2.21	4.58	-2.36	0.000332	0.162
chr5	67248085	67248456	372	*	3.74	4.44	2.35	2.09	0.000336	0.163
chr10	73326463	73326765	303	*	3.52	1.81	4.29	-2.47	0.000336	0.163
chr5	49642408	49642857	450	*	5.08	4.11	5.66	-1.55	0.000338	0.164
chr1	20135092	20135751	660	*	5.46	4.6	6	-1.4	0.00034	0.164
chr4	72671439	72672060	622	*	5.75	4.59	6.38	-1.79	0.000344	0.165
chrX	23556322	23556551	230	*	3.54	1.9	4.29	-2.39	0.000347	0.166
chr3	78581954	78582263	310	*	5.22	3.94	5.88	-1.94	0.000347	0.166
chr16	90625558	90625745	188	*	3.77	2.35	4.47	-2.12	0.000349	0.167
chr7	78103517	78104340	824	*	4.88	3.6	5.55	-1.95	0.000351	0.167
chr6	112091222	112091460	239	*	4.13	2.93	4.77	-1.84	0.000356	0.169
chr5	39832620	39832901	282	*	3.32	1.72	4.06	-2.34	0.000364	0.172
chr19	52195287	52195530	244	*	3.54	1.96	4.28	-2.32	0.000369	0.174
chr3	73707954	73708453	500	*	5.13	3.89	5.79	-1.9	0.000371	0.174
chr5	69009037	69009328	292	*	3.52	2.02	4.24	-2.21	0.000376	0.176
chr16	61772255	61772766	512	*	4.67	3.29	5.36	-2.07	0.000384	0.179
chr1	27987010	27987455	446	*	4.91	3.74	5.54	-1.8	0.000384	0.179
chr12	104235739	104236349	611	*	5	4.06	5.57	-1.51	0.000385	0.179
chr1	151066378	151066781	404	*	4.02	2.34	4.78	-2.44	0.00039	0.181
chr3	42590189	42590485	297	*	4.27	3.14	4.9	-1.76	0.000391	0.181
chr1	147000043	147000320	278	*	3.31	1.17	4.13	-2.96	0.000398	0.183
chr19	54693068	54693408	341	*	3.92	2.34	4.66	-2.31	0.000398	0.183
chr2	97437813	97438224	412	*	5.94	4.92	6.53	-1.62	0.000398	0.183
chr7	130455721	130456218	498	*	4.15	2.74	4.85	-2.11	0.000406	0.186
chr13	8105165	8105465	301	*	3.35	1.53	4.13	-2.59	0.000413	0.188
chr1	144343303	144343646	344	*	4.07	2.85	4.72	-1.88	0.000413	0.188
chr9	93130632	93130868	237	*	4.27	3.19	4.88	-1.7	0.000414	0.188
chr10	110918842	110919367	526	*	5.32	3.97	6	-2.02	0.000416	0.188
chr4	67299467	67299986	520	*	4.41	3.22	5.05	-1.83	0.000417	0.188
chr16	78859118	78859323	206	*	3.6	1.93	4.36	-2.43	0.000417	0.188
chr1	146316882	146317251	370	*	4.14	2.95	4.79	-1.84	0.000425	0.191
chr14	110015028	110015515	488	*	4.99	2.28	5.88	-3.6	0.00043	0.192
chr1	108046249	108046529	281	*	4.07	2.81	4.73	-1.92	0.000432	0.192
chr1	145337676	145338182	507	*	4.46	3.2	5.13	-1.93	0.000432	0.192
chr13	68749742	68750438	697	*	6.1	4.94	6.74	-1.8	0.000433	0.192
chr5	77832836	77833132	297	*	3.67	2.36	4.35	-1.99	0.00044	0.195
chr14	39380984	39381739	756	*	6.35	5.29	6.95	-1.66	0.000446	0.197
chr4	78235764	78236171	408	*	4.99	2.7	5.83	-3.12	0.000449	0.197
chr9	6373206	6373614	409	*	4.03	2.67	4.72	-2.05	0.00045	0.197
chr12	43120650	43121090	441	*	3.97	2.39	4.7	-2.31	0.00045	0.197
chr3	43204370	43204707	338	*	3.72	2.19	4.44	-2.26	0.000452	0.198
chr17	71997706	71998083	378	*	5.71	4.7	6.3	-1.6	0.00046	0.201
chr6	81560854	81561443	590	*	4.4	3.16	5.06	-1.89	0.000463	0.201
chr7	57529737	57530191	455	*	4.22	2.65	4.95	-2.3	0.000464	0.201
chr17	52696098	52696391	294	*	4.11	2.48	4.86	-2.38	0.000465	0.201
chr7	56974218	56975127	910	*	4.93	3.69	5.58	-1.89	0.000472	0.202
chr2	162261502	162262324	823	*	5.11	4.08	5.71	-1.63	0.000473	0.202
chr8	74818485	74818730	246	*	3.91	2.65	4.58	-1.93	0.000474	0.202
chr2	96185882	96186167	286	*	3.74	2.18	4.47	-2.29	0.000475	0.202
chr6	104028559	104028763	205	*	3.29	1.76	4.01	-2.26	0.000476	0.202
chr10	74366547	74366936	390	*	3.63	2.02	4.37	-2.35	0.000476	0.202
chr5	41455957	41456401	445	*	3.27	1.53	4.03	-2.5	0.000476	0.202
chrX	89439207	89439579	373	*	4.2	3.09	4.82	-1.74	0.000478	0.202
chr7	40081432	40081749	318	*	3.94	2.51	4.64	-2.13	0.000478	0.202
chr14	110017049	110017389	341	*	3.66	1.89	4.44	-2.55	0.000478	0.202
chr7	56946519	56946694	176	*	3.46	2.04	4.17	-2.13	0.000483	0.203
chr4	52797559	52797915	357	*	4.53	1.86	5.42	-3.56	0.000484	0.203
chr17	69968952	69969842	891	*	6.07	5.21	6.61	-1.4	0.000491	0.206
chr6	109150398	109150923	526	*	5.03	3.96	5.64	-1.69	0.000493	0.206
chr5	71095733	71096479	747	*	4.95	3.89	5.56	-1.67	0.000499	0.208
chr12	14315734	14316315	582	*	5.8	4.88	6.36	-1.48	0.000502	0.209
chr7	40086353	40086540	188	*	3.94	2.54	4.63	-2.09	0.000509	0.211
chr1	144267415	144268555	1141	*	6.19	5.34	6.73	-1.39	0.000512	0.212
chr7	48132311	48132594	284	*	3.32	1.53	4.09	-2.56	0.000514	0.212
chr12	16507028	16507375	348	*	3.81	2.49	4.49	-2	0.000517	0.212
chr8	74207810	74208216	407	*	4.08	2.84	4.73	-1.89	0.000518	0.212
chr14	43532519	43532737	219	*	3.38	1.89	4.1	-2.21	0.000519	0.212
chr1	113210596	113211116	521	*	3.96	2.39	4.69	-2.3	0.000522	0.213
chr6	148555611	148556633	1023	*	5.69	4.43	6.35	-1.92	0.000523	0.213
chr4	72390048	72390687	640	*	5.1	3.95	5.73	-1.77	0.000524	0.213
chr7	40677458	40677974	517	*	5.41	4.15	6.07	-1.93	0.000527	0.214
chr1	28031746	28032198	453	*	4.24	3.03	4.89	-1.86	0.00053	0.214
chr1	108863955	108864181	227	*	3.78	2.26	4.51	-2.25	0.000531	0.214
chr4	52590518	52590902	385	*	4.74	3.3	5.45	-2.15	0.000539	0.217
chr17	72356839	72357191	353	*	4.12	2.7	4.82	-2.12	0.00054	0.217
chr17	12904469	12904716	248	*	3.76	1.95	4.54	-2.59	0.000541	0.217
chr16	70830211	70830460	250	*	3.65	1.83	4.43	-2.6	0.000543	0.217
chr6	41026205	41026606	402	*	5.12	4.02	5.73	-1.71	0.000545	0.217
chr10	64641521	64641891	371	*	4.44	3.35	5.05	-1.7	0.000549	0.218
chr2	152659114	152659457	344	*	4	2.59	4.7	-2.11	0.000553	0.219
chr12	7074101	7074585	485	*	5.34	4.02	6.02	-2	0.000554	0.219
chr12	6786150	6786430	281	*	4.1	2.36	4.87	-2.51	0.000558	0.22
chr17	89466563	89466782	220	*	3.22	1.39	4	-2.61	0.000561	0.221
chr5	83961036	83962102	1067	*	5.78	4.62	6.42	-1.79	0.000562	0.221
chr4	71538016	71538226	211	*	3.37	1.4	4.18	-2.78	0.000564	0.221
chr5	91968872	91969171	300	*	3.19	1.13	4.01	-2.87	0.000568	0.222
chr15	95513378	95514065	688	*	5.88	4.89	6.46	-1.57	0.000571	0.222
chr5	69083545	69083933	389	*	3.71	2.22	4.43	-2.21	0.000571	0.222
chr3	22948173	22948485	313	*	4.19	2.91	4.86	-1.95	0.000572	0.222
chr2	82572034	82572456	423	*	5.61	4.72	6.16	-1.44	0.000587	0.228
chr16	53511175	53511418	244	*	3.22	1.27	4.02	-2.74	0.00059	0.228
chr12	92316673	92317095	423	*	4.36	2.9	5.07	-2.17	0.00059	0.228
chr1	122099905	122100158	254	*	3.58	2	4.31	-2.32	0.000594	0.229
chr12	60292512	60293021	510	*	5.76	3.23	6.63	-3.4	0.000598	0.23
chr1	123580124	123580454	331	*	4.13	2.56	4.87	-2.31	0.000604	0.232
chr6	127020519	127020949	431	*	4.81	3.46	5.49	-2.03	0.000607	0.232
chr17	76125151	76125680	530	*	5.59	4.67	6.15	-1.48	0.000609	0.232
chr13	113265323	113265509	187	*	3.41	1.93	4.13	-2.2	0.00061	0.232
chr5	60047945	60048101	157	*	4.87	3.89	5.45	-1.55	0.000617	0.234
chr6	106426544	106427115	572	*	4.63	3.32	5.3	-1.98	0.000618	0.234
chr8	19784530	19785052	523	*	5.86	5.12	6.34	-1.22	0.000621	0.235
chr1	114039380	114040364	985	*	5.81	3.75	6.63	-2.88	0.000624	0.235
chr14	108212034	108212395	362	*	4.42	3.06	5.11	-2.06	0.000631	0.237
chr17	54189081	54189501	421	*	4.98	3.81	5.61	-1.81	0.000634	0.238
chrX	23823652	23824017	366	*	5.4	4.54	5.93	-1.39	0.000642	0.241
chr3	70316954	70317288	335	*	3.77	2.06	4.53	-2.47	0.000653	0.244
chr18	26094233	26094916	684	*	5.11	4.09	5.71	-1.62	0.000665	0.248
chr17	7985541	7986038	498	*	3.81	2.11	4.56	-2.45	0.000667	0.248
chr7	57331333	57331565	233	*	3.56	2.12	4.27	-2.15	0.000669	0.248
chr6	110842736	110843009	274	*	3.47	1.84	4.22	-2.38	0.000673	0.249
chr7	124341283	124341942	660	*	5.18	4.16	5.77	-1.6	0.000676	0.25
chr1	122212558	122212893	336	*	3.87	2.55	4.55	-2	0.000694	0.256
chr6	106473980	106474264	285	*	3.28	1.71	4.01	-2.3	0.000698	0.257
chr16	67611341	67611544	204	*	3.4	1.82	4.14	-2.32	7e-04	0.257
chr16	60197848	60198517	670	*	4.89	3.5	5.59	-2.09	0.00071	0.26
chr10	101783155	101783662	508	*	4.95	3.61	5.63	-2.02	0.000713	0.261
chr16	57927831	57928703	873	*	5.8	4.7	6.42	-1.72	0.000714	0.261
chr10	74098345	74098792	448	*	4.92	3.63	5.59	-1.96	0.000718	0.261
chr12	112587456	112587972	517	*	5.48	4.39	6.09	-1.7	0.00072	0.262
chr5	117916362	117916675	314	*	4.22	2.77	4.93	-2.17	0.000724	0.263
chr12	90694130	90694588	459	*	5.14	4.24	5.69	-1.45	0.000738	0.267
chr11	12687466	12687831	366	*	4.19	2.76	4.9	-2.13	0.000739	0.267
chr6	109276493	109276815	323	*	4.93	3.78	5.56	-1.78	0.000752	0.271
chr15	11716156	11716770	615	*	5.81	6.44	4.65	1.79	0.000757	0.272
chr16	62562170	62562540	371	*	4.44	3.15	5.11	-1.96	0.000758	0.272
chrX	131562608	131562934	327	*	4.31	3.22	4.92	-1.7	0.00077	0.275
chr1	53859310	53859511	202	*	3.34	4.1	1.63	2.47	0.000779	0.278
chr5	40701711	40702153	443	*	3.55	1.92	4.3	-2.38	0.000819	0.292
chr14	6108577	6108847	271	*	4.78	2.54	5.61	-3.07	0.000829	0.294
chr12	6352979	6353581	603	*	4.59	3.39	5.24	-1.85	0.00083	0.294
chr1	145329410	145329604	195	*	3.25	1.04	4.09	-3.04	0.000834	0.295
chr12	40263085	40263307	223	*	3.91	4.58	2.64	1.94	0.000835	0.295
chr16	79058780	79059053	274	*	4.23	2.7	4.96	-2.26	0.000839	0.296
chr4	93058354	93058665	312	*	3.32	1.6	4.09	-2.49	0.000849	0.299
chr12	60241446	60241707	262	*	3.43	2	4.13	-2.13	0.00086	0.301
chr10	64656572	64656977	406	*	5.49	4.62	6.03	-1.41	0.00086	0.301
chr15	70617959	70618290	332	*	3.43	1.6	4.21	-2.61	0.000863	0.302
chr14	16046093	16046875	783	*	5.26	4.03	5.92	-1.88	0.000865	0.302
chr6	117448185	117449152	968	*	4.92	3.88	5.52	-1.64	0.000876	0.305
chr6	111313988	111314190	203	*	3.37	1.96	4.07	-2.11	0.000893	0.31
chr1	30718636	30719160	525	*	4.99	3.86	5.62	-1.75	0.000901	0.312
chr10	55416399	55417117	719	*	5.89	4.94	6.46	-1.52	0.000902	0.312
chr17	72387079	72387271	193	*	3.36	1.64	4.12	-2.47	0.000911	0.314
chr9	104896485	104896997	513	*	4.63	3.29	5.31	-2.02	0.000912	0.314
chr17	52718745	52718969	225	*	3.52	2.16	4.21	-2.04	0.000912	0.314
chr1	107562193	107562369	177	*	3.7	2.41	4.37	-1.97	0.000929	0.319
chr1	101167637	101167887	251	*	4	2.49	4.72	-2.23	0.000936	0.32
chrX	114869730	114870090	361	*	4.14	1.29	5.04	-3.75	0.000939	0.32
chr14	43983894	43984204	311	*	5.04	4.12	5.6	-1.48	0.000939	0.32
chr1	95474803	95475197	395	*	3.84	2.67	4.48	-1.82	0.000942	0.321
chr4	51112972	51113193	222	*	3.37	1.69	4.13	-2.44	0.000943	0.321
chr17	48436339	48436952	614	*	4.54	3.46	5.15	-1.69	0.000958	0.324
chr18	86710650	86710964	315	*	4.92	3.84	5.53	-1.69	0.000958	0.324
chr1	107805838	107806107	270	*	4.12	2.98	4.75	-1.77	0.000964	0.325
chr14	43977711	43978222	512	*	4.57	3.38	5.21	-1.82	0.000967	0.326
chr1	113630900	113631361	462	*	4.58	3.38	5.23	-1.85	0.00097	0.326
chr13	98353865	98354898	1034	*	6.63	5.78	7.17	-1.38	0.000973	0.327
chr9	59310700	59310895	196	*	3.23	1.61	3.97	-2.37	0.000982	0.328
chr6	81562188	81562615	428	*	4.37	3.27	4.98	-1.71	0.000984	0.328
chr8	91909966	91910313	348	*	4.05	2.75	4.72	-1.97	0.000984	0.328
chr8	127966037	127966314	278	*	3.31	3.99	1.98	2.01	0.000987	0.329
chr3	44996170	44996500	331	*	4.82	3.52	5.49	-1.96	0.00099	0.329
chr1	113530525	113530865	341	*	3.9	2.67	4.55	-1.88	0.000996	0.33
chr2	162282613	162283260	648	*	7.19	6.3	7.74	-1.44	0.00101	0.334
chr5	95914017	95914496	480	*	4.55	3.31	5.2	-1.89	0.00101	0.335
chr8	113990386	113991147	762	*	5.18	3.95	5.84	-1.89	0.00102	0.335
chr15	20902582	20902876	295	*	4.03	2.59	4.74	-2.15	0.00103	0.337
chr17	90696450	90696917	468	*	6.19	5.34	6.72	-1.38	0.00105	0.344
chr9	81863437	81864147	711	*	6.28	5.43	6.81	-1.38	0.00106	0.348
chr16	60605801	60606694	894	*	5.24	4.35	5.79	-1.45	0.00106	0.348
chr1	149705329	149705536	208	*	4.03	2.67	4.72	-2.05	0.00107	0.349
chr14	38991962	38992169	208	*	3.42	1.95	4.13	-2.18	0.00107	0.349
chr10	126641776	126642379	604	*	5.35	4.34	5.94	-1.6	0.00108	0.35
chr14	39191936	39192477	542	*	4.88	3.95	5.45	-1.5	0.00108	0.35
chr12	59582353	59582963	611	*	5.47	4.43	6.06	-1.64	0.00109	0.352
chr9	93214552	93214795	244	*	3.34	1.76	4.07	-2.32	0.0011	0.355
chr1	29160026	29160323	298	*	3.43	1.69	4.2	-2.51	0.0011	0.355
chr6	11793475	11793759	285	*	4.73	3.71	5.32	-1.61	0.0011	0.356
chr6	45060096	45060455	360	*	3.94	2.58	4.63	-2.05	0.00111	0.358
chr2	144660776	144661156	381	*	3.86	2.38	4.57	-2.19	0.00113	0.364
chr5	39715771	39716560	790	*	5.04	4.23	5.56	-1.33	0.00115	0.367
chr14	111676346	111676608	263	*	4.6	3.59	5.19	-1.6	0.00115	0.367
chr17	72441752	72442210	459	*	4.15	3.04	4.77	-1.73	0.00116	0.369
chrX	81729894	81730112	219	*	3.66	2.28	4.35	-2.07	0.00116	0.369
chr19	50487749	50488282	534	*	4.94	4.05	5.49	-1.44	0.00117	0.37
chr2	95487641	95488122	482	*	5.37	4.55	5.89	-1.35	0.00117	0.37
chr11	9570275	9570671	397	*	4.07	2.92	4.71	-1.79	0.00117	0.371
chr3	11677569	11677943	375	*	3.81	2.24	4.55	-2.31	0.00117	0.371
chr12	97047728	97048172	445	*	5.25	4.09	5.88	-1.79	0.00118	0.372
chr5	39612271	39612540	270	*	4.59	3.6	5.17	-1.57	0.00119	0.373
chr9	82010943	82011340	398	*	4.34	3.22	4.97	-1.75	0.00119	0.373
chr3	110721031	110721784	754	*	4.83	3.76	5.43	-1.67	0.00119	0.373
chr5	150196925	150197442	518	*	4.32	3.05	4.98	-1.93	0.0012	0.375
chr18	75478490	75479530	1041	*	6.12	5.17	6.69	-1.53	0.0012	0.375
chr16	69577272	69577639	368	*	5.04	3.78	5.7	-1.92	0.00121	0.377
chr2	162234934	162235176	243	*	3.7	2.41	4.37	-1.96	0.00122	0.378
chr1	142008267	142008530	264	*	3.75	2.28	4.46	-2.18	0.00122	0.378
chr3	78618983	78619153	171	*	3.41	1.96	4.12	-2.16	0.00122	0.378
chr4	93063323	93063881	559	*	3.66	1.87	4.43	-2.56	0.00124	0.383
chr8	73676287	73676610	324	*	3.93	2.46	4.64	-2.18	0.00124	0.383
chrX	145849434	145849766	333	*	4.06	2.74	4.74	-2	0.00125	0.385
chr7	46013167	46013719	553	*	5.2	4.26	5.76	-1.5	0.00125	0.385
chr5	14728769	14729085	317	*	5.06	3.9	5.69	-1.79	0.00125	0.385
chr7	10480935	10481166	232	*	4.43	3.44	5.01	-1.57	0.00126	0.386
chr5	22530287	22530528	242	*	3.19	1.13	4	-2.87	0.00126	0.387
chr6	111532859	111533281	423	*	4.43	3.11	5.11	-2	0.00127	0.387
chr3	122921742	122922186	445	*	4.7	3.48	5.35	-1.87	0.00127	0.388
chr1	107499116	107499381	266	*	3.71	2.36	4.39	-2.03	0.00128	0.389
chr6	124694237	124694598	362	*	3.99	2.65	4.68	-2.03	0.00128	0.389
chr1	112784937	112785534	598	*	5.24	3.15	6.06	-2.91	0.00128	0.389
chr1	104613749	104614043	295	*	3.2	1.17	4.01	-2.85	0.00128	0.389
chr6	104434665	104434846	182	*	3.27	1.89	3.96	-2.06	0.00129	0.39
chr16	81365910	81366262	353	*	4.91	2.74	5.74	-3	0.00129	0.39
chr9	82300074	82300424	351	*	4.44	3.27	5.08	-1.82	0.0013	0.392
chr7	39866786	39866952	167	*	3.23	1.71	3.95	-2.24	0.00131	0.393
chr13	82258455	82259019	565	*	4.61	3.27	5.3	-2.03	0.00131	0.394
chr8	74198262	74198509	248	*	3.3	1.83	4.01	-2.18	0.00133	0.398
chr6	106440939	106441299	361	*	3.51	2.28	4.16	-1.88	0.00134	0.4
chr9	93083208	93083422	215	*	4.15	2.93	4.8	-1.87	0.00134	0.4
chr1	103438071	103438338	268	*	3.62	2.32	4.29	-1.97	0.00135	0.402
chr13	106471323	106471557	235	*	3.31	1.74	4.04	-2.3	0.00135	0.402
chr10	114483708	114484337	630	*	4.69	3.49	5.33	-1.85	0.00137	0.406
chr6	43815200	43815549	350	*	4.43	3.43	5.01	-1.59	0.00137	0.406
chr15	68463088	68463381	294	*	3.28	1.68	4.02	-2.34	0.00137	0.406
chr15	70507115	70507452	338	*	3.57	2.19	4.26	-2.08	0.00138	0.406
chr8	16190244	16190465	222	*	3.21	1.59	3.96	-2.37	0.00138	0.406
chr1	144168905	144169331	427	*	3.99	2.65	4.67	-2.02	0.00138	0.407
chr5	68425572	68425953	382	*	4.15	3.03	4.78	-1.75	0.00139	0.407
chr1	95467399	95467595	197	*	3.46	2.11	4.15	-2.04	0.00139	0.407
chrX	115030792	115031245	454	*	4.29	3.1	4.93	-1.84	0.00139	0.407
chr1	39877786	39878357	572	*	5.35	4.34	5.94	-1.6	0.00139	0.407
chr6	109351480	109351742	263	*	3.23	1.69	3.95	-2.26	0.0014	0.407
chr1	73251841	73252365	525	*	4.62	3.53	5.23	-1.7	0.0014	0.407
chr1	144306249	144306765	517	*	5.42	3.18	6.26	-3.08	0.00141	0.408
chr10	65226909	65227373	465	*	4.08	2.68	4.78	-2.1	0.00141	0.408
chr4	38657832	38658096	265	*	3.37	1.6	4.14	-2.55	0.00141	0.408
chr19	20161564	20161816	253	*	3.24	1.6	3.99	-2.39	0.00141	0.408
chrX	62377794	62378312	519	*	4.12	2.91	4.76	-1.86	0.00141	0.408
chr10	11350259	11350593	335	*	4.25	4.83	3.28	1.55	0.00142	0.408
chr7	83617500	83618019	520	*	3.89	2.61	4.56	-1.96	0.00143	0.411
chr14	77456742	77457308	567	*	5.33	4.35	5.9	-1.55	0.00143	0.411
chr5	71201960	71202456	497	*	4.32	3.05	4.98	-1.93	0.00143	0.411
chr6	109814760	109815295	536	*	4.33	3.16	4.96	-1.81	0.00144	0.413
chr10	103504822	103505596	775	*	4.9	3.72	5.55	-1.82	0.00144	0.413
chr5	39762113	39762328	216	*	5.39	4.58	5.91	-1.32	0.00145	0.414
chr4	92574572	92574927	356	*	3.75	2.37	4.44	-2.07	0.00147	0.416
chr1	67113288	67113631	344	*	4.04	2.71	4.72	-2.01	0.00147	0.416
chr8	50720143	50720555	413	*	3.63	2.02	4.37	-2.35	0.00147	0.416
chr4	35173357	35173957	601	*	4.15	3.06	4.76	-1.69	0.00149	0.424
chr19	50145979	50146205	227	*	3.66	2.41	4.32	-1.91	0.00152	0.43
chr1	154258368	154258972	605	*	5.46	4.67	5.97	-1.31	0.00152	0.43
chr14	112462054	112462298	245	*	3.82	2.34	4.53	-2.19	0.00153	0.432
chr16	9149483	9150189	707	*	4.71	3.51	5.35	-1.85	0.00154	0.433
chr6	105847379	105847656	278	*	3.57	2.27	4.25	-1.97	0.00154	0.433
chr9	97512370	97512771	402	*	3.97	2.62	4.65	-2.03	0.00154	0.433
chr7	4911567	4911903	337	*	4.71	3.72	5.29	-1.58	0.00155	0.434
chr5	87143167	87143415	249	*	3.58	1.96	4.33	-2.37	0.00156	0.436
chr17	69699857	69700298	442	*	4.41	3.45	4.98	-1.54	0.00156	0.437
chr4	63993508	63993672	165	*	3.42	4.08	2.2	1.87	0.00158	0.439
chr4	77310255	77310699	445	*	4.49	3.41	5.1	-1.69	0.00158	0.44
chr7	57474187	57474473	287	*	3.88	2.62	4.54	-1.93	0.00159	0.44
chr15	12875656	12876173	518	*	5.29	5.84	4.38	1.46	0.00159	0.44
chr8	116429259	116429639	381	*	3.88	2.75	4.51	-1.76	0.00159	0.44
chr13	45108680	45109405	726	*	6.56	7	5.91	1.09	0.00161	0.444
chr6	79734193	79734745	553	*	4.02	2.46	4.75	-2.29	0.00161	0.444
chr7	104532983	104533461	479	*	4.81	3.68	5.44	-1.76	0.00161	0.445
chr12	6110794	6111267	474	*	5.67	4.67	6.25	-1.58	0.00165	0.452
chr16	79836716	79836876	161	*	3.51	2.29	4.16	-1.87	0.00165	0.452
chr5	46491376	46492004	629	*	4.66	3.51	5.29	-1.77	0.00165	0.453
chrX	163151680	163151951	272	*	3.38	4.03	2.15	1.89	0.00166	0.453
chr2	95119419	95119935	517	*	4.81	3.59	5.46	-1.87	0.00167	0.455
chr15	71890042	71890989	948	*	6.19	5.32	6.74	-1.42	0.00168	0.459
chr1	109186444	109186825	382	*	4.33	3.16	4.97	-1.81	0.00169	0.46
chr17	71980644	71981214	571	*	5.86	5.04	6.38	-1.34	0.0017	0.462
chr19	52472017	52472713	697	*	5.05	3.83	5.7	-1.87	0.00171	0.463
chr10	103367521	103369521	2001	*	7.25	6.61	7.7	-1.09	0.00171	0.463
chr5	80132751	80133013	263	*	3.97	2.82	4.6	-1.78	0.00171	0.463
chr7	124789795	124790058	264	*	3.99	2.68	4.67	-1.99	0.00174	0.469
chr2	152092959	152093187	229	*	3.69	2.51	4.33	-1.82	0.00174	0.469
chr7	103860966	103861401	436	*	7.21	6.44	7.71	-1.27	0.00174	0.469
chr1	144502242	144502542	301	*	4.33	3.23	4.95	-1.72	0.00174	0.469
chr15	24468246	24468729	484	*	4.8	3.65	5.43	-1.78	0.00175	0.469
chr12	97517600	97517846	247	*	4.33	3.14	4.97	-1.83	0.00175	0.47
chr1	141948144	141948350	207	*	3.44	1.88	4.18	-2.3	0.00176	0.471
chr4	71130943	71131824	882	*	5.61	4.72	6.15	-1.44	0.00177	0.473
chr11	27753677	27754044	368	*	3.93	2.87	4.54	-1.66	0.00178	0.473
chr18	28851951	28852475	525	*	5.1	4.15	5.66	-1.51	0.00178	0.473
chr6	55264827	55265556	730	*	6.73	7.16	6.11	1.05	0.00178	0.473
chr4	68865127	68865394	268	*	4.26	3.12	4.88	-1.77	0.00179	0.473
chr17	78250567	78251009	443	*	4.91	3.83	5.52	-1.69	0.00179	0.473
chr14	45777227	45777487	261	*	3.8	4.44	2.66	1.78	0.00179	0.473
chr18	71775910	71776354	445	*	3.84	2.57	4.51	-1.94	0.00179	0.473
chr12	61522897	61523414	518	*	4.85	3.9	5.42	-1.52	0.00179	0.473
chr4	70903871	70904384	514	*	4.95	4.02	5.51	-1.48	0.00181	0.477
chr7	50440388	50440853	466	*	5.11	3.99	5.74	-1.75	0.00182	0.479
chr3	42129328	42129649	322	*	3.31	1.86	4.01	-2.16	0.00183	0.479
chr10	64718062	64718428	367	*	3.79	2.57	4.45	-1.87	0.00183	0.479
chr17	52692015	52692435	421	*	5.55	3.79	6.32	-2.53	0.00183	0.48
chr18	76391348	76391536	189	*	3.43	4.14	1.95	2.2	0.00184	0.48
chr1	121908990	121909210	221	*	3.61	2.1	4.33	-2.24	0.00184	0.48
chr17	72603221	72603849	629	*	5.32	4.36	5.89	-1.53	0.00184	0.48
chr16	9091979	9092932	954	*	6.01	5.02	6.59	-1.57	0.00185	0.48
chr8	17537589	17537834	246	*	4.13	3.03	4.75	-1.71	0.00185	0.48
chr1	122561318	122561668	351	*	3.93	0.64	4.85	-4.21	0.00185	0.48
chr6	112267998	112268545	548	*	4.88	3.96	5.44	-1.48	0.00186	0.48
chr3	158905220	158905373	154	*	3.39	1.83	4.13	-2.3	0.00186	0.48
chr2	24319979	24321245	1267	*	5.44	4.39	6.04	-1.66	0.00186	0.48
chr7	55539871	55540382	512	*	4.9	2.8	5.72	-2.92	0.00189	0.486
chr10	59593946	59594242	297	*	3.3	2.01	3.96	-1.95	0.00189	0.487
chr1	124517665	124517840	176	*	3.47	1.9	4.21	-2.32	0.00191	0.491
chr10	103649952	103650995	1044	*	6.07	5.17	6.62	-1.45	0.00192	0.491
chr12	104186059	104186693	635	*	7.17	6.56	7.61	-1.05	0.00192	0.491
chr12	94114723	94115163	441	*	4.28	3.23	4.88	-1.65	0.00192	0.491
chr4	68549397	68549698	302	*	4.09	2.87	4.74	-1.87	0.00193	0.491
chr10	34150610	34150928	319	*	3.55	2.2	4.24	-2.04	0.00193	0.491
chr7	130182583	130183032	450	*	4.31	3.3	4.9	-1.59	0.00194	0.495
chr4	23954245	23954634	390	*	5.17	4.13	5.77	-1.65	0.00195	0.496
chr17	89062238	89062798	561	*	4.43	3.33	5.05	-1.72	0.00195	0.496
chr15	71241036	71241260	225	*	4.24	3.15	4.86	-1.71	0.00196	0.496
chr10	66552830	66553479	650	*	5.13	4.26	5.67	-1.41	0.00197	0.498
chr10	55537997	55538351	355	*	4.1	2.86	4.76	-1.9	0.00197	0.498
chr7	62078451	62078972	522	*	5.26	4.22	5.85	-1.63	0.00198	0.499
chr1	29033703	29034055	353	*	3.91	1.27	4.79	-3.52	0.00198	0.499
chr12	59587425	59587826	402	*	4.03	2.82	4.68	-1.86	0.00199	0.499
chr7	49567437	49567964	528	*	4.54	3.56	5.12	-1.56	0.00199	0.499
chr12	95488305	95488974	670	*	5.2	4.14	5.8	-1.66	0.00201	0.504
chr1	100171562	100171921	360	*	3.89	2.65	4.55	-1.9	0.00201	0.504
chr5	97397486	97397970	485	*	4.62	5.17	3.71	1.45	0.00202	0.504
chr13	92297039	92297428	390	*	3.81	2.39	4.51	-2.12	0.00202	0.504
chr5	120806502	120806759	258	*	3.49	2.27	4.14	-1.87	0.00204	0.509
chr12	84870288	84870658	371	*	3.94	2.91	4.53	-1.61	0.00206	0.512
chr15	29882047	29882250	204	*	3.32	1.6	4.08	-2.48	0.00207	0.515
chr14	111673077	111673211	135	*	3.32	1.86	4.03	-2.18	0.00208	0.515
chr6	111009878	111010094	217	*	3.55	2.16	4.24	-2.08	0.00208	0.516
chr6	110743984	110744243	260	*	3.83	2.62	4.48	-1.86	0.0021	0.52
chr15	55231080	55231316	237	*	4.21	2.93	4.88	-1.95	0.00212	0.523
chr18	29638662	29638898	237	*	4.49	3.19	5.16	-1.97	0.00212	0.523
chr16	79878136	79878537	402	*	4.55	3.5	5.16	-1.65	0.00212	0.523
chr6	59425946	59426971	1026	*	7.02	6.33	7.48	-1.15	0.00213	0.523
chr1	146498362	146498941	580	*	4.4	3.44	4.97	-1.54	0.00214	0.524
chr6	105848164	105848612	449	*	4.76	2.52	5.6	-3.07	0.00214	0.524
chr7	124258601	124259496	896	*	4.96	3.9	5.56	-1.66	0.00215	0.524
chr4	94017665	94018009	345	*	4.4	3.4	4.99	-1.59	0.00215	0.524
chr15	15323266	15323721	456	*	3.79	2.22	4.52	-2.3	0.00215	0.524
chr3	73066194	73066417	224	*	4.49	3.41	5.1	-1.69	0.00215	0.524
chr12	59773769	59774325	557	*	6.65	5.17	7.36	-2.2	0.00215	0.524
chr2	84946747	84947084	338	*	3.5	4.17	2.19	1.98	0.00216	0.524
chr6	5802808	5803537	730	*	4.88	3.8	5.49	-1.69	0.00216	0.524
chr3	121635517	121635869	353	*	4.25	2.96	4.92	-1.96	0.00217	0.525
chr1	124718125	124718401	277	*	3.26	1.83	3.96	-2.13	0.00218	0.527
chr6	106979703	106980092	390	*	5.21	4.17	5.81	-1.64	0.00218	0.527
chr15	71702885	71703401	517	*	7.23	6.45	7.73	-1.27	0.00218	0.527
chr1	145113091	145113585	495	*	4.57	3.48	5.18	-1.7	0.00219	0.528
chr9	121868327	121868780	454	*	4.51	3.44	5.11	-1.67	0.0022	0.529
chr13	67141444	67141756	313	*	3.25	1.51	4.02	-2.52	0.00221	0.532
chr5	27433514	27433908	395	*	4.76	3.71	5.36	-1.65	0.00222	0.534
chr19	54454391	54454687	297	*	4.58	3.63	5.15	-1.52	0.00224	0.536
chr6	77730523	77730888	366	*	4.21	2.97	4.87	-1.89	0.00225	0.537
chr5	82733764	82734024	261	*	4.24	3.21	4.83	-1.62	0.00227	0.543
chr8	20557104	20557967	864	*	4.92	3.92	5.5	-1.58	0.00229	0.547
chr5	25873139	25873382	244	*	3.56	2.31	4.22	-1.91	0.00231	0.55
chr1	32430627	32430840	214	*	3.62	1.97	4.37	-2.4	0.00231	0.551
chr6	80702347	80702604	258	*	3.38	2.1	4.04	-1.94	0.00233	0.553
chr8	17401638	17401908	271	*	3.69	2.47	4.35	-1.88	0.00235	0.556
chr14	74220303	74220540	238	*	4.28	3.13	4.91	-1.77	0.00235	0.556
chr11	90673860	90674145	286	*	3.74	4.33	2.7	1.63	0.00236	0.556
chr16	84378409	84378780	372	*	3.72	2.22	4.44	-2.22	0.00236	0.556
chr5	82698948	82699340	393	*	3.74	2.34	4.44	-2.1	0.00236	0.556
chr4	49958389	49958586	198	*	3.25	1.68	3.98	-2.3	0.00238	0.562
chr8	118639682	118640004	323	*	3.98	2.8	4.62	-1.82	0.00239	0.562
chr5	79369000	79369556	557	*	5.38	4.58	5.89	-1.31	0.00242	0.568
chr1	43730427	43731035	609	*	5.33	4.3	5.93	-1.63	0.00242	0.568
chr18	71215815	71216370	556	*	4.55	3.28	5.21	-1.93	0.00243	0.569
chrX	117559104	117559397	294	*	3.77	2.3	4.48	-2.18	0.00245	0.572
chr14	94994998	94995236	239	*	3.32	1.93	4.02	-2.09	0.00245	0.572
chr19	48779161	48779601	441	*	4.5	3.37	5.13	-1.76	0.00245	0.573
chr12	49794055	49794518	464	*	4.13	3.02	4.75	-1.73	0.00246	0.573
chr17	89426325	89426598	274	*	4.12	3.07	4.72	-1.64	0.00246	0.573
chr17	69567286	69567685	400	*	4.72	3.67	5.32	-1.65	0.00247	0.573
chr19	7547798	7548089	292	*	3.77	2.46	4.44	-1.99	0.00248	0.575
chr9	97481134	97481541	408	*	4.49	3.33	5.12	-1.78	0.00248	0.575
chr7	39848220	39848616	397	*	4.41	3.34	5.01	-1.67	0.00248	0.575
chr14	43987467	43987732	266	*	4.16	2.98	4.79	-1.81	0.00249	0.575
chr6	41026769	41027507	739	*	6.94	6.3	7.38	-1.08	0.00249	0.575
chr2	46182872	46183092	221	*	3.38	4.07	2.04	2.02	0.00252	0.581
chr7	57711763	57711983	221	*	3.66	2.28	4.36	-2.08	0.00252	0.581
chr1	107582753	107583201	449	*	4.95	4.04	5.51	-1.47	0.00253	0.581
chr1	78272962	78273277	316	*	3.51	4.16	2.32	1.84	0.00254	0.583
chr18	56962396	56962695	300	*	3.33	1.9	4.03	-2.13	0.00255	0.583
chr2	180215035	180215415	381	*	4.43	3.27	5.06	-1.8	0.00255	0.583
chr3	159193102	159193755	654	*	4.89	4.02	5.43	-1.41	0.00256	0.585
chr17	62323371	62323834	464	*	4.57	3.38	5.22	-1.83	0.00257	0.586
chr2	150181419	150181868	450	*	3.74	4.38	2.55	1.83	0.00259	0.59
chr17	52837375	52837656	282	*	4.61	3.5	5.23	-1.73	0.0026	0.59
chr13	106640462	106640782	321	*	3.99	2.73	4.66	-1.92	0.0026	0.59
chr13	106591605	106592006	402	*	3.95	2.87	4.56	-1.69	0.0026	0.59
chr1	146787112	146787529	418	*	4.22	3.03	4.86	-1.83	0.00261	0.591
chr18	71602752	71603001	250	*	4.47	3.21	5.14	-1.93	0.00262	0.593
chr2	59135042	59135432	391	*	3.37	2.07	4.04	-1.97	0.00265	0.599
chr7	57087311	57087588	278	*	3.6	2.22	4.29	-2.08	0.00266	0.599
chr7	121107941	121108169	229	*	3.24	1.89	3.92	-2.02	0.00266	0.599
chr9	34953381	34953751	371	*	4.09	3.04	4.7	-1.65	0.00268	0.603
chr13	106281852	106282116	265	*	4.27	2.99	4.93	-1.94	0.00269	0.604
chr10	77916732	77916928	197	*	3.54	2.36	4.18	-1.83	0.00271	0.607
chr2	49806144	49806441	298	*	3.32	2.07	3.98	-1.91	0.00272	0.61
chr18	87017676	87018013	338	*	3.99	2.9	4.6	-1.7	0.00273	0.611
chr1	94149984	94150492	509	*	6.37	5.54	6.9	-1.36	0.00273	0.611
chr8	51676481	51677043	563	*	4.19	2.85	4.87	-2.03	0.00274	0.611
chr3	70533235	70533591	357	*	4.69	3.55	5.31	-1.77	0.00274	0.611
chr18	41730331	41730787	457	*	4.45	3.4	5.05	-1.65	0.00274	0.611
chr8	73921233	73921455	223	*	3.27	1.84	3.97	-2.13	0.00276	0.614
chr12	65068373	65068719	347	*	4.08	2.8	4.75	-1.95	0.00278	0.618
chr15	71735029	71735282	254	*	3.53	2.33	4.17	-1.85	0.00278	0.618
chr12	97080438	97080707	270	*	3.25	1.91	3.94	-2.03	0.0028	0.619
chr12	119576786	119577042	257	*	3.96	2.79	4.6	-1.8	0.0028	0.619
chr2	18442068	18442261	194	*	3.2	1.45	3.97	-2.52	0.0028	0.619
chr6	45842013	45842235	223	*	3.47	2.13	4.15	-2.02	0.00283	0.624
chr1	168246856	168247789	934	*	6.15	5.21	6.71	-1.5	0.00285	0.628
chr9	101590360	101590871	512	*	4.65	3.61	5.25	-1.63	0.00288	0.634
chr9	17692547	17692990	444	*	4.37	3.15	5.02	-1.87	0.00289	0.635
chr5	84417044	84417790	747	*	6.48	5.65	7	-1.35	0.00289	0.635
chr5	86730598	86730930	333	*	4.89	3.94	5.46	-1.52	0.00291	0.637
chr12	11628197	11628415	219	*	3.38	2.18	4.03	-1.85	0.00293	0.642
chr10	71971138	71971424	287	*	3.64	2.37	4.3	-1.94	0.00295	0.645
chr10	113653050	113653323	274	*	3.65	2.31	4.34	-2.03	0.00297	0.647
chr1	145007396	145007664	269	*	3.94	2.67	4.61	-1.94	0.00297	0.647
chr9	60026720	60027046	327	*	3.84	4.43	2.82	1.61	0.00297	0.647
chr4	72232046	72232553	508	*	4.74	3.84	5.29	-1.45	0.00297	0.647
chr5	87622537	87623039	503	*	4.53	3.29	5.19	-1.9	0.003	0.652
chr13	29022638	29022961	324	*	3.24	1.89	3.93	-2.04	0.003	0.652
chr8	18804571	18805126	556	*	4.82	5.36	3.93	1.43	0.00301	0.652
chr4	67677591	67677963	373	*	4.04	2.76	4.71	-1.95	0.00301	0.652
chr3	77489177	77489712	536	*	5.5	3.17	6.35	-3.17	0.00302	0.652
chr1	130462220	130463165	946	*	6.64	5.99	7.09	-1.1	0.00303	0.653
chr8	116143820	116144538	719	*	5.58	4.81	6.08	-1.27	0.00303	0.653
chr1	125676626	125677245	620	*	6.89	6.08	7.4	-1.33	0.00305	0.657
chr17	76062945	76063517	573	*	6.33	5.55	6.84	-1.29	0.00306	0.657
chr14	98417980	98418290	311	*	3.77	2.71	4.37	-1.66	0.00308	0.66
chr12	8056116	8056816	701	*	5.5	4.82	5.96	-1.14	0.00308	0.66
chr4	51032179	51032385	207	*	3.25	1.93	3.93	-2	0.00309	0.662
chr3	41325946	41326491	546	*	4.07	2.98	4.68	-1.7	0.00309	0.662
chr9	123516810	123517334	525	*	5.29	4.38	5.85	-1.47	0.00311	0.663
chr1	145781382	145781690	309	*	4.15	2.95	4.8	-1.85	0.00312	0.663
chr3	42152152	42152540	389	*	3.89	2.75	4.51	-1.76	0.00312	0.663
chr6	122823911	122824431	521	*	5.15	4.1	5.75	-1.65	0.00312	0.663
chr9	31262247	31262589	343	*	4.63	3.71	5.19	-1.48	0.00313	0.663
chr7	57132477	57132811	335	*	4.38	3.4	4.96	-1.56	0.00313	0.663
chr1	107636009	107636188	180	*	3.54	2.39	4.17	-1.78	0.00313	0.663
chrX	67210299	67210525	227	*	3.3	1.63	4.05	-2.43	0.00313	0.663
chr3	19444981	19445246	266	*	3.63	2.29	4.31	-2.02	0.00319	0.674
chr5	68109210	68109522	313	*	4.65	3.55	5.26	-1.71	0.00319	0.674
chr3	77113036	77113304	269	*	4.01	3.08	4.57	-1.48	0.0032	0.675
chr1	110495775	110495990	216	*	3.26	1.73	3.99	-2.26	0.00321	0.676
chr1	15993635	15993925	291	*	4.31	3.46	4.84	-1.39	0.00322	0.676
chr4	39520156	39520375	220	*	3.47	2.17	4.14	-1.97	0.00322	0.676
chr1	181316598	181317114	517	*	4.75	5.25	3.95	1.3	0.00323	0.676
chr16	89416368	89416657	290	*	3.93	2.52	4.63	-2.11	0.00323	0.676
chr3	75686743	75687123	381	*	4.87	3.9	5.44	-1.54	0.00323	0.676
chr8	27048397	27048807	411	*	4	2.93	4.6	-1.67	0.00324	0.678
chr1	108259446	108259763	318	*	4.42	3.47	4.99	-1.52	0.00325	0.678
chrX	45090781	45090989	209	*	3.29	1.84	4	-2.15	0.00326	0.679
chr7	119875762	119876053	292	*	4.04	3.06	4.62	-1.56	0.00326	0.679
chr15	84301051	84301260	210	*	3.54	2.37	4.18	-1.8	0.00326	0.679
chr10	23840669	23840932	264	*	3.55	4.16	2.49	1.67	0.00327	0.679
chr17	54142539	54142827	289	*	4.53	3.41	5.15	-1.74	0.00328	0.68
chr3	24781320	24781498	179	*	3.62	2.28	4.3	-2.03	0.00328	0.68
chr2	94774507	94774838	332	*	3.76	2.78	4.34	-1.56	0.00329	0.68
chr4	14902177	14902608	432	*	4	2.91	4.61	-1.7	0.00329	0.68
chr1	27989814	27990033	220	*	3.62	2.56	4.23	-1.67	0.00329	0.68
chr8	73570373	73571072	700	*	5.64	3.89	6.41	-2.52	0.00331	0.682
chr6	41055634	41056031	398	*	4.27	3.39	4.81	-1.42	0.00332	0.683
chr9	80688458	80688962	505	*	5.38	4.48	5.93	-1.45	0.00334	0.686
chr2	96246068	96246598	531	*	4.69	3.77	5.25	-1.49	0.00334	0.686
chr18	88376203	88376722	520	*	3.94	2.74	4.59	-1.85	0.00334	0.686
chr14	111677111	111677291	181	*	4.63	3.51	5.25	-1.74	0.00335	0.687
chr12	105517038	105517376	339	*	4.33	3.35	4.91	-1.56	0.00336	0.687
chr9	34029354	34029985	632	*	5.42	4.54	5.96	-1.42	0.00338	0.691
chr7	89199338	89199543	206	*	3.59	4.21	2.5	1.71	0.00339	0.692
chr17	88335904	88336589	686	*	5.03	4	5.62	-1.63	0.0034	0.694
chr17	72640139	72640513	375	*	4.01	2.98	4.61	-1.63	0.0034	0.694
chr8	51032454	51033186	733	*	5.8	4.93	6.34	-1.41	0.00343	0.697
chr10	39559452	39559918	467	*	4.12	2.91	4.78	-1.87	0.00343	0.697
chr4	6679438	6679788	351	*	3.87	2.71	4.5	-1.79	0.00343	0.697
chr17	72237367	72237622	256	*	3.89	2.81	4.51	-1.7	0.00344	0.698
chr10	117688304	117688628	325	*	4.7	3.79	5.25	-1.46	0.00348	0.705
chr7	40064651	40064950	300	*	5.36	3.56	6.14	-2.58	0.0035	0.707
chr5	51567685	51568037	353	*	3.95	2.7	4.61	-1.92	0.00351	0.709
chr11	71371952	71372198	247	*	3.84	2.71	4.47	-1.76	0.00351	0.709
chr2	82986948	82987301	354	*	4.64	3.54	5.25	-1.71	0.00352	0.709
chr4	73057941	73058229	289	*	4	2.62	4.69	-2.07	0.00353	0.711
chr17	54145589	54146022	434	*	4.27	3.28	4.86	-1.57	0.00355	0.714
chr7	40907507	40907939	433	*	3.99	2.61	4.68	-2.07	0.00357	0.716
chr7	57694064	57694730	667	*	4.86	3.95	5.41	-1.46	0.00357	0.716
chr1	113390003	113390253	251	*	3.32	1.88	4.03	-2.15	0.00358	0.717
chr5	14733779	14734040	262	*	4.14	3.06	4.75	-1.68	0.00359	0.717
chr5	51433983	51434298	316	*	4.06	2.86	4.71	-1.85	0.00359	0.717
chr9	94278783	94279114	332	*	4.2	3.31	4.74	-1.42	0.00359	0.718
chr12	101810536	101810900	365	*	4.38	3.38	4.97	-1.59	0.00361	0.72
chr1	176248510	176248980	471	*	5.94	5.03	6.49	-1.46	0.00364	0.724
chr15	10688941	10689184	244	*	4.15	4.74	3.14	1.6	0.00365	0.724
chr16	70842114	70842495	382	*	3.89	2.82	4.5	-1.68	0.00365	0.724
chr4	72664422	72664734	313	*	3.85	2.74	4.46	-1.72	0.00365	0.724
chr13	54209480	54209689	210	*	3.55	4.15	2.48	1.67	0.00366	0.726
chr13	68622801	68623288	488	*	5.33	4.55	5.83	-1.28	0.00368	0.729
chr8	104408449	104409113	665	*	5.92	5.26	6.37	-1.11	0.0037	0.732
chr14	41162783	41162952	170	*	3.46	2.33	4.08	-1.76	0.00372	0.735
chr4	94007189	94007691	503	*	5.09	4.33	5.59	-1.27	0.00373	0.735
chr16	79641257	79641682	426	*	4.77	3.78	5.35	-1.57	0.00373	0.735
chr4	73111451	73112016	566	*	4.85	3.77	5.46	-1.69	0.00374	0.736
chr14	122057854	122058197	344	*	4.12	4.68	3.22	1.46	0.00374	0.736
chr7	19635249	19635488	240	*	3.38	2.28	3.99	-1.71	0.00375	0.736
chr5	59292312	59292961	650	*	4.9	3.81	5.51	-1.71	0.00377	0.738
chr2	159826455	159826826	372	*	4.16	2.91	4.82	-1.92	0.00377	0.738
chr12	104236487	104236925	439	*	4.05	3.02	4.64	-1.62	0.00377	0.738
chr6	112223935	112224484	550	*	3.8	2.67	4.43	-1.77	0.00379	0.74
chr16	38458488	38458993	506	*	6.1	5.22	6.64	-1.43	0.00379	0.74
chr17	54158759	54159578	820	*	6.38	5.59	6.89	-1.3	0.0038	0.74
chr1	28025706	28026155	450	*	4.45	3.51	5.01	-1.5	0.0038	0.741
chr4	75383332	75383807	476	*	5.03	4.19	5.56	-1.36	0.00382	0.743
chr7	39716275	39716728	454	*	4.38	3.37	4.97	-1.6	0.00382	0.743
chr9	48775567	48775838	272	*	4.2	4.75	3.29	1.46	0.00384	0.744
chr6	127717356	127717669	314	*	3.32	2.1	3.97	-1.87	0.00384	0.744
chr4	127747910	127748377	468	*	4.6	3.7	5.15	-1.45	0.00385	0.744
chr5	83054377	83055217	841	*	5.78	4.77	6.36	-1.6	0.00385	0.744
chr18	25670593	25670809	217	*	3.53	2.48	4.13	-1.64	0.00386	0.744
chr1	143946961	143947326	366	*	4.58	3.65	5.14	-1.49	0.00386	0.744
chr5	131802376	131802649	274	*	3.28	3.95	2.01	1.94	0.00386	0.744
chr2	162230510	162231054	545	*	5.08	4.17	5.63	-1.46	0.00387	0.746
chr4	51576350	51576796	447	*	5.45	4.54	6	-1.46	0.0039	0.751
chr5	97154816	97155015	200	*	3.58	2.4	4.22	-1.83	0.00393	0.754
chr1	109920704	109920946	243	*	4.16	2.84	4.84	-2	0.00393	0.754
chr8	100865711	100865945	235	*	3.38	2.05	4.06	-2.01	0.00394	0.754
chr7	78003218	78003562	345	*	3.97	2.82	4.61	-1.79	0.00394	0.754
chrX	98755157	98755444	288	*	3.78	4.36	2.81	1.55	0.00395	0.755
chr5	39659435	39659737	303	*	4.54	3.63	5.09	-1.47	0.00395	0.755
chr7	65011191	65011494	304	*	4.06	2.76	4.74	-1.98	0.00396	0.755
chr8	87991489	87991885	397	*	3.46	4.07	2.37	1.7	0.00396	0.755
chr19	18067947	18068353	407	*	4.2	3.05	4.83	-1.78	0.00397	0.755
chr9	5901041	5901362	322	*	4.43	3.31	5.05	-1.74	0.00399	0.757
chr5	42980802	42981313	512	*	6.18	5.44	6.67	-1.22	0.00399	0.757
chr9	81481608	81482146	539	*	4.54	3.58	5.11	-1.54	0.00399	0.757
chr14	108867874	108868129	256	*	3.64	2.32	4.32	-2	0.00399	0.757
chr16	62561534	62561715	182	*	3.19	1.68	3.91	-2.22	0.004	0.757
chr8	91227326	91227806	481	*	4.56	3.53	5.15	-1.63	0.004	0.757
chr2	164084072	164084306	235	*	4.19	4.78	3.17	1.61	0.00401	0.757
chr15	17705202	17705380	179	*	3.45	2.12	4.13	-2.01	0.00403	0.759
chr18	89435361	89435762	402	*	4.49	3.64	5.02	-1.38	0.00403	0.759
chr17	71947428	71947808	381	*	4.82	3.99	5.35	-1.36	0.00404	0.76
chr5	59469930	59470320	391	*	4.54	3.68	5.08	-1.4	0.00405	0.76
chr12	90428249	90428473	225	*	3.34	1.98	4.03	-2.05	0.00405	0.76
chr19	25060356	25060834	479	*	4.9	3.92	5.48	-1.56	0.00405	0.76
chr9	118800806	118801489	684	*	4.77	3.89	5.31	-1.42	0.00408	0.763
chr7	27683340	27683611	272	*	4	2.94	4.61	-1.67	0.00408	0.763
chr8	19161598	19161856	259	*	4.7	3.76	5.27	-1.5	0.00409	0.764
chr6	110681031	110681464	434	*	3.55	2.32	4.2	-1.88	0.0041	0.765
chr6	81471154	81471867	714	*	5.14	4.23	5.69	-1.46	0.0041	0.765
chr6	24894311	24894886	576	*	5.17	4.38	5.68	-1.31	0.00411	0.765
chr8	87662765	87663363	599	*	5.32	4.48	5.85	-1.37	0.00411	0.765
chr15	73982246	73982737	492	*	5	4.16	5.53	-1.37	0.00412	0.766
chr8	96230516	96230731	216	*	3.81	2.55	4.47	-1.92	0.00413	0.766
chr6	55179552	55180273	722	*	5.24	4.45	5.75	-1.29	0.00413	0.766
chr18	67128910	67129075	166	*	3.2	1.93	3.87	-1.94	0.00414	0.767
chr10	124297250	124297862	613	*	5.11	4.24	5.65	-1.41	0.00415	0.769
chr11	62192146	62192384	239	*	3.78	2.71	4.38	-1.67	0.00416	0.77
chr3	22976881	22977118	238	*	3.6	2.42	4.24	-1.82	0.00417	0.77
chr14	95587968	95588261	294	*	3.93	2.59	4.61	-2.02	0.00419	0.773
chr1	28054002	28054426	425	*	5.27	4.29	5.85	-1.56	0.00421	0.776
chr1	130224903	130225430	528	*	4.62	3.63	5.2	-1.57	0.00422	0.776
chr5	41389975	41390417	443	*	3.98	3	4.56	-1.56	0.00425	0.781
chr8	74558099	74558396	298	*	3.71	2.3	4.41	-2.11	0.00425	0.781
chr1	125679373	125679836	464	*	5.44	4.49	6	-1.51	0.00427	0.781
chrX	89438592	89438825	234	*	3.67	2.39	4.33	-1.94	0.00428	0.781
chr5	93105423	93105932	510	*	6.7	6.03	7.15	-1.13	0.00428	0.781
chr9	110218798	110219040	243	*	3.38	1.86	4.1	-2.25	0.00428	0.781
chr3	70807135	70807516	382	*	6.68	6.07	7.11	-1.04	0.00428	0.781
chr14	91151414	91151893	480	*	4.12	2.96	4.75	-1.79	0.00429	0.782
chr4	62744425	62744881	457	*	4.5	3.59	5.06	-1.47	0.0043	0.783
chr4	71307069	71307455	387	*	3.74	2.54	4.38	-1.84	0.00431	0.783
chr15	67758374	67758821	448	*	3.7	2.42	4.37	-1.96	0.00431	0.783
chr18	24931497	24931708	212	*	4.13	3.1	4.72	-1.63	0.00432	0.783
chr3	124597826	124598180	355	*	4.84	4.05	5.34	-1.29	0.00432	0.784
chr14	113590817	113591209	393	*	4.55	3.49	5.16	-1.67	0.00435	0.787
chr1	129386569	129386922	354	*	4.65	3.49	5.29	-1.8	0.00437	0.791
chr2	100306599	100306830	232	*	3.47	2.17	4.14	-1.96	0.00438	0.792
chr7	130332507	130333122	616	*	4.99	3.93	5.59	-1.66	0.00441	0.792
chr18	30669536	30669752	217	*	3.49	2.37	4.11	-1.74	0.00441	0.792
chr5	114378182	114378416	235	*	4.15	3.01	4.78	-1.77	0.00442	0.792
chr6	25901428	25901999	572	*	4.99	4.04	5.56	-1.52	0.00442	0.792
chr10	124861931	124862403	473	*	5.4	4.57	5.93	-1.36	0.00442	0.792
chr7	77888585	77888948	364	*	4.04	2.84	4.68	-1.84	0.00442	0.792
chr14	106975363	106975890	528	*	4.25	2.97	4.92	-1.95	0.00443	0.792
chr2	95479864	95480377	514	*	5.48	4.64	6	-1.36	0.00443	0.792
chr6	4539157	4539399	243	*	3.39	4.05	2.13	1.92	0.00444	0.792
chr1	123584825	123585565	741	*	4.41	3.3	5.03	-1.73	0.00444	0.792
chr6	104038963	104039363	401	*	4.06	2.8	4.72	-1.92	0.00446	0.793
chr5	69341015	69341844	830	*	6.09	4.46	6.83	-2.37	0.00446	0.793
chr8	17324012	17324281	270	*	3.19	1.64	3.92	-2.28	0.00446	0.793
chr15	20637127	20637700	574	*	4.4	3.56	4.92	-1.37	0.00447	0.794
chr15	97415563	97415992	430	*	4.65	5.22	3.69	1.53	0.00449	0.797
chr12	59624011	59624167	157	*	3.38	2.11	4.05	-1.94	0.0045	0.798
chr14	74867156	74867989	834	*	5.26	4.48	5.76	-1.28	0.00457	0.809
chr3	77974270	77974536	267	*	3.55	2.24	4.23	-1.98	0.00458	0.81
chr10	55704608	55704987	380	*	4.33	3.46	4.86	-1.4	0.00459	0.81
chr5	19566187	19566469	283	*	3.56	2.01	4.29	-2.28	0.0046	0.81
chr19	31751362	31751729	368	*	4.15	3.08	4.76	-1.68	0.00461	0.811
chr16	88487842	88488083	242	*	3.4	2.17	4.05	-1.88	0.00462	0.812
chr19	49718414	49718776	363	*	5.44	4.52	6	-1.48	0.00462	0.812
chr1	23117403	23117754	352	*	4.53	3.48	5.13	-1.65	0.00462	0.812
chr3	157358918	157359273	356	*	4.74	3.62	5.36	-1.75	0.00464	0.814
chr8	62284558	62285129	572	*	5.33	4.36	5.91	-1.55	0.00466	0.815
chr3	70465173	70465522	350	*	4.45	3.56	5	-1.44	0.00467	0.815
chr10	55337272	55337497	226	*	3.21	1.69	3.93	-2.24	0.00467	0.815
chr12	43436852	43437201	350	*	3.2	1.82	3.89	-2.07	0.00468	0.815
chr12	7732110	7732601	492	*	4.22	3.2	4.81	-1.61	0.00468	0.815
chr2	100949623	100950092	470	*	5.63	4.06	6.36	-2.31	0.00468	0.815
chr8	118455367	118456123	757	*	4.99	4.18	5.51	-1.33	0.00468	0.815
chr3	24070393	24070750	358	*	3.77	2.68	4.38	-1.7	0.00471	0.819
chr1	24175887	24176146	260	*	3.57	2.19	4.26	-2.08	0.00471	0.819
chrX	63462804	63463715	912	*	5.16	3.38	5.93	-2.56	0.00472	0.819
chr19	49713488	49714179	692	*	5.82	4.95	6.35	-1.4	0.00473	0.82
chr9	82027540	82028033	494	*	4.81	3.75	5.41	-1.66	0.00474	0.82
chr10	86376458	86376747	290	*	4.2	3.27	4.76	-1.49	0.00474	0.82
chr2	153142891	153143244	354	*	4.12	3.2	4.68	-1.47	0.00475	0.82
chr1	144113150	144114065	916	*	5.21	4.34	5.75	-1.41	0.00475	0.821
chr3	75293206	75293669	464	*	5.34	4.43	5.89	-1.45	0.00477	0.822
chr14	10439108	10439735	628	*	4.53	5.08	3.62	1.46	0.00479	0.826
chr17	54158378	54158639	262	*	3.52	2.2	4.2	-1.99	0.0048	0.826
chr10	71995261	71995699	439	*	3.81	2.52	4.48	-1.96	0.00481	0.827
chr9	92731091	92731420	330	*	4.36	3.43	4.92	-1.49	0.00486	0.834
chr7	139086311	139086837	527	*	5.01	4.14	5.54	-1.4	0.00486	0.834
chr12	14301476	14302196	721	*	5.41	4.67	5.89	-1.22	0.00487	0.834
chr6	115775727	115776439	713	*	4.92	4.21	5.4	-1.19	0.00487	0.835
chr1	35257438	35258155	718	*	5.6	4.86	6.09	-1.24	0.00488	0.835
chr1	43411988	43412317	330	*	4.13	4.69	3.21	1.47	0.00488	0.835
chr7	52075005	52075732	728	*	5.3	4.41	5.84	-1.43	0.0049	0.837
chr10	125108566	125109542	977	*	6.73	6.08	7.17	-1.09	0.00491	0.837
chr5	98018144	98018563	420	*	5.14	5.64	4.35	1.3	0.00492	0.838
chr17	52724141	52724621	481	*	4.03	2.95	4.64	-1.69	0.00492	0.838
chr10	127426717	127427179	463	*	4.56	3.72	5.09	-1.37	0.00494	0.841
chr17	72005341	72005670	330	*	4.3	3.49	4.82	-1.33	0.00496	0.841
chr6	54565115	54565330	216	*	3.72	2.55	4.35	-1.81	0.00496	0.841
chr3	70453850	70454079	230	*	3.41	2.08	4.09	-2.01	0.00496	0.841
chr4	68536323	68536558	236	*	3.34	1.89	4.05	-2.15	0.00498	0.843
chr14	33826049	33826797	749	*	4.98	4.16	5.5	-1.34	0.00499	0.843
chr1	32425897	32426093	197	*	3.32	1.73	4.06	-2.33	0.00499	0.843
chr3	55569581	55569835	255	*	3.45	1.94	4.17	-2.23	0.005	0.844
chr15	65550746	65551450	705	*	4.03	2.81	4.68	-1.87	0.00501	0.845
chr1	35274720	35275633	914	*	5.98	5.16	6.5	-1.34	0.00502	0.846
chr8	18693872	18694695	824	*	5.29	4.48	5.8	-1.32	0.00503	0.847
chr14	39009812	39009994	183	*	3.42	2.15	4.08	-1.93	0.00504	0.847
chr13	42092469	42092758	290	*	3.28	2.08	3.92	-1.84	0.00505	0.848
chr5	68351932	68352124	193	*	3.53	2.38	4.16	-1.77	0.00505	0.848
chr16	17198046	17198264	219	*	3.28	3.9	2.19	1.7	0.00506	0.848
chr11	12336269	12336550	282	*	3.79	2.7	4.41	-1.71	0.00507	0.849
chr8	11357836	11358530	695	*	5.52	4.57	6.08	-1.51	0.00508	0.85
chr11	35976567	35976962	396	*	4.69	3.68	5.28	-1.6	0.00508	0.85
chr5	63607294	63607774	481	*	5.98	5.2	6.48	-1.27	0.0051	0.852
chr7	55512925	55513399	475	*	3.97	2.91	4.57	-1.67	0.00513	0.856
chr4	81897542	81897818	277	*	3.26	1.96	3.94	-1.98	0.00516	0.86
chr13	89669410	89670423	1014	*	5.27	4.25	5.86	-1.61	0.00519	0.862
chr6	103037893	103038129	237	*	4.09	3.08	4.68	-1.6	0.00519	0.862
chr4	64269978	64270277	300	*	3.81	2.77	4.41	-1.63	0.00519	0.862
chr7	50442317	50442825	509	*	4.82	3.78	5.41	-1.63	0.0052	0.862
chr10	67297303	67297984	682	*	4.82	3.75	5.43	-1.69	0.00521	0.864
chr3	11961023	11961360	338	*	4.36	3.28	4.97	-1.69	0.00522	0.864
chr4	91374997	91375165	169	*	4.29	3.32	4.87	-1.55	0.00523	0.864
chr8	79851070	79851267	198	*	4.02	3.04	4.6	-1.56	0.00523	0.864
chr8	84585427	84585682	256	*	3.73	2.74	4.31	-1.58	0.00525	0.865
chr8	63350188	63350608	421	*	4.11	3.12	4.69	-1.56	0.00525	0.865
chr4	68665203	68665523	321	*	3.9	2.7	4.54	-1.85	0.00525	0.865
chr3	158690719	158691081	363	*	5.66	4.78	6.19	-1.41	0.00526	0.865
chr1	63953539	63953847	309	*	4.07	3.17	4.62	-1.45	0.00526	0.865
chr14	71660165	71660653	489	*	4.42	3.38	5.02	-1.64	0.00526	0.865
chr6	111448006	111448333	328	*	3.78	2.54	4.43	-1.89	0.00527	0.866
chr9	5842303	5842702	400	*	3.8	2.61	4.44	-1.83	0.00529	0.867
chr4	71190879	71191720	842	*	4.33	1.98	5.19	-3.2	0.0053	0.868
chr1	63995073	63995525	453	*	4.11	3.04	4.71	-1.67	0.00531	0.868
chr19	50872155	50872488	334	*	4.65	3.75	5.21	-1.46	0.00531	0.868
chr7	128344503	128344868	366	*	4.54	5.08	3.67	1.42	0.00532	0.868
chr13	30990180	30990588	409	*	4.61	3.52	5.23	-1.7	0.00532	0.868
chr2	95232083	95232535	453	*	5.29	4.47	5.81	-1.34	0.00534	0.872
chr4	115642931	115643236	306	*	3.32	2.13	3.96	-1.83	0.00539	0.878
chr8	8801395	8801809	415	*	4.01	3.14	4.55	-1.41	0.00539	0.878
chr12	95962678	95963246	569	*	5.15	4.2	5.72	-1.51	0.00541	0.879
chr4	91962100	91962584	485	*	3.7	2.42	4.37	-1.95	0.00541	0.879
chr5	68252802	68253004	203	*	3.36	2.15	4	-1.85	0.00542	0.88
chr12	27018387	27018890	504	*	3.95	2.9	4.55	-1.65	0.00543	0.881
chr1	145897826	145898087	262	*	3.28	2.11	3.92	-1.81	0.00546	0.884
chr14	65266218	65266856	639	*	6.16	5.48	6.62	-1.14	0.00546	0.884
chr1	103421360	103421998	639	*	4.17	2.13	4.98	-2.85	0.00548	0.885
chr3	38094428	38095003	576	*	4.55	3.53	5.14	-1.61	0.00548	0.885
chr11	70974124	70974235	112	*	3.61	2.59	4.2	-1.61	0.0055	0.887
chr13	120299996	120300683	688	*	4.65	3.55	5.26	-1.71	0.0055	0.887
chr10	104097071	104097278	208	*	3.71	2.7	4.3	-1.6	0.00551	0.887
chr2	149625709	149625963	255	*	3.26	2.08	3.9	-1.83	0.00552	0.887
chr1	20450187	20450376	190	*	4.13	3.15	4.71	-1.56	0.00553	0.887
chrX	38006767	38007488	722	*	4.85	3.97	5.39	-1.42	0.00553	0.887
chr2	148206472	148206965	494	*	4.96	4.22	5.44	-1.22	0.00553	0.887
chr9	26456319	26456849	531	*	3.99	2.95	4.59	-1.65	0.00554	0.887
chr7	87447810	87447941	132	*	3.4	2.17	4.05	-1.88	0.00555	0.889
chr4	70311247	70311985	739	*	6.9	6.24	7.35	-1.1	0.0056	0.895
chr9	113241081	113241381	301	*	3.32	2.01	4	-1.99	0.0056	0.895
chr6	52233614	52233875	262	*	3.95	4.49	3.06	1.43	0.0056	0.895
chr1	105117991	105118299	309	*	3.81	2.76	4.42	-1.66	0.00563	0.898
chr5	51992691	51993226	536	*	4.25	3.24	4.84	-1.6	0.00564	0.898
chr1	111285925	111286244	320	*	3.3	2.03	3.96	-1.93	0.00564	0.898
chr5	68735278	68735580	303	*	4.04	3.03	4.62	-1.59	0.00566	0.9
chr8	26282131	26282904	774	*	5.48	6.01	4.66	1.35	0.00568	0.901
chr1	130269074	130269428	355	*	4.12	3.25	4.65	-1.4	0.00568	0.901
chr4	49755008	49755233	226	*	3.32	2	4	-2	0.00568	0.901
chr8	121665276	121665879	604	*	6.4	5.56	6.93	-1.37	0.0057	0.903
chr4	71303625	71303918	294	*	3.4	2.06	4.08	-2.02	0.00575	0.908
chr9	88082879	88083801	923	*	5.45	4.56	6	-1.44	0.00575	0.908
chr6	33401251	33401549	299	*	4.4	4.9	3.6	1.3	0.00575	0.908
chr15	70220721	70220973	253	*	3.65	2.57	4.25	-1.68	0.00576	0.91
chr2	19340023	19340679	657	*	4.76	3.01	5.53	-2.52	0.00578	0.91
chr12	60290948	60291494	547	*	4.42	3.46	4.99	-1.52	0.00578	0.91
chr3	145614325	145615095	771	*	6.19	5.36	6.71	-1.35	0.00578	0.91
chr2	159270207	159271048	842	*	5.28	4.3	5.86	-1.56	0.0058	0.912
chr5	71700539	71701648	1110	*	6.91	6.19	7.38	-1.19	0.00581	0.912
chr3	70803970	70804363	394	*	5.49	4.7	5.99	-1.29	0.00581	0.912
chr1	144577529	144577854	326	*	4.07	3.13	4.63	-1.49	0.00581	0.912
chr15	24293998	24294156	159	*	3.24	2.04	3.89	-1.84	0.00582	0.912
chr1	126602172	126602506	335	*	3.42	2.25	4.06	-1.81	0.00585	0.915
chr1	55618972	55619211	240	*	3.38	2.28	3.99	-1.72	0.00586	0.915
chr14	8688574	8688799	226	*	3.89	2.66	4.54	-1.88	0.00586	0.915
chrX	59134987	59135385	399	*	5.3	4.5	5.81	-1.31	0.00587	0.915
chr5	113142561	113142784	224	*	4.16	3.3	4.7	-1.4	0.00587	0.915
chr5	135258420	135258857	438	*	3.81	2.58	4.46	-1.88	0.00589	0.917
chr4	96696644	96696911	268	*	4.23	3.39	4.76	-1.37	0.0059	0.918
chr17	68376593	68377202	610	*	5.26	4.3	5.84	-1.54	0.00591	0.918
chr6	70070213	70070653	441	*	4.6	3.54	5.2	-1.65	0.00591	0.919
chr4	126130461	126130767	307	*	4.71	3.91	5.22	-1.3	0.00593	0.92
chr3	75009734	75009983	250	*	3.44	2.06	4.13	-2.07	0.00595	0.922
chr14	10649875	10650242	368	*	3.83	2.65	4.46	-1.81	0.00595	0.922
chr1	130548069	130548300	232	*	3.73	2.83	4.28	-1.45	0.00595	0.922
chr2	89196410	89196862	453	*	5.18	4.33	5.72	-1.39	0.00597	0.923
chr12	45613246	45613689	444	*	5.05	4.12	5.61	-1.49	0.00598	0.923
chr17	6008461	6008938	478	*	5.59	6.02	4.98	1.05	0.006	0.926
chrX	66663215	66663524	310	*	3.94	3	4.5	-1.5	0.00601	0.926
chr3	156992740	156993155	416	*	5.01	4.08	5.57	-1.49	0.00601	0.926
chr1	109823541	109823978	438	*	4.36	1.99	5.21	-3.22	0.00602	0.926
chr12	99789609	99790043	435	*	4.96	5.44	4.24	1.2	0.00603	0.927
chr1	130511833	130512300	468	*	5.48	4.84	5.93	-1.09	0.00603	0.927
chr15	29669521	29669986	466	*	5.1	4.23	5.64	-1.41	0.00606	0.93
chr2	25348062	25348479	418	*	4.43	3.48	4.99	-1.51	0.00608	0.932
chr5	51439813	51440084	272	*	3.61	2.47	4.24	-1.77	0.00609	0.932
chr4	72647183	72647558	376	*	3.93	3.05	4.48	-1.42	0.00609	0.932
chr2	127854422	127854985	564	*	5.59	4.74	6.12	-1.38	0.0061	0.933
chr15	71499493	71499670	178	*	3.66	2.52	4.28	-1.76	0.00611	0.933
chr10	84958709	84958897	189	*	3.29	3.91	2.19	1.71	0.00612	0.934
chr9	30850085	30850271	187	*	3.29	2.23	3.9	-1.67	0.00615	0.938
chr12	53768413	53768654	242	*	3.58	2.51	4.19	-1.68	0.00617	0.94
chr5	51072248	51072575	328	*	3.65	2.44	4.29	-1.85	0.00617	0.94
chr5	9725432	9726335	904	*	5.61	4.78	6.13	-1.36	0.00619	0.942
chr8	121421108	121421424	317	*	3.74	2.63	4.36	-1.73	0.00622	0.945
chr6	108989723	108990116	394	*	3.69	2.74	4.25	-1.51	0.00622	0.945
chr1	107810932	107811395	464	*	4	3.01	4.58	-1.57	0.00625	0.946
chr9	75227802	75228141	340	*	3.51	2.52	4.09	-1.57	0.00625	0.946
chrX	145308491	145308862	372	*	4.47	3.57	5.02	-1.45	0.00625	0.946
chr7	62085157	62085530	374	*	4.16	3.05	4.78	-1.73	0.00626	0.946
chr3	62349285	62349787	503	*	4.13	3.15	4.71	-1.55	0.00627	0.946
chr3	128890255	128890502	248	*	3.34	2.01	4.02	-2.01	0.00627	0.946
chr2	101156953	101157139	187	*	3.38	2.14	4.03	-1.89	0.00628	0.947
chr5	95880901	95881279	379	*	5.08	4.22	5.61	-1.39	0.00628	0.947
chr6	106982007	106982302	296	*	4.5	3.47	5.1	-1.63	0.0063	0.948
chr8	71303402	71303963	562	*	5.46	4.62	5.99	-1.37	0.00631	0.948
chr5	7932620	7932849	230	*	3.46	2.4	4.07	-1.67	0.00631	0.948
chr5	67532762	67533230	469	*	5.44	3.73	6.2	-2.46	0.00633	0.95
chr17	43606811	43606990	180	*	3.56	2.51	4.16	-1.65	0.00634	0.951
chr13	46350067	46350379	313	*	3.29	2.08	3.93	-1.85	0.00634	0.951
chr9	26805993	26806703	711	*	6.55	5.79	7.04	-1.25	0.00635	0.951
chr4	51670822	51671284	463	*	4.82	3.94	5.37	-1.43	0.00635	0.951
chrX	86985721	86986031	311	*	3.74	2.56	4.37	-1.81	0.00637	0.953
chr12	43827130	43828039	910	*	6.28	5.52	6.78	-1.26	0.00638	0.953
chr12	108671261	108671666	406	*	4.48	4.97	3.74	1.23	0.00641	0.955
chrX	120112335	120112638	304	*	4.57	2.58	5.37	-2.8	0.00641	0.955
chr8	22602239	22602540	302	*	3.93	2.84	4.54	-1.69	0.00641	0.955
chr16	90692755	90693144	390	*	3.91	2.94	4.48	-1.54	0.00644	0.959
chr1	100104354	100104818	465	*	4.68	1.91	5.57	-3.66	0.00646	0.961
chr4	71624595	71625086	492	*	3.96	2.8	4.6	-1.79	0.00647	0.961
chr13	115037345	115037651	307	*	3.64	2.48	4.27	-1.79	0.00647	0.961
chr13	59119651	59119937	287	*	3.98	2.69	4.64	-1.95	0.0065	0.963
chr4	83668163	83668407	245	*	3.43	4.03	2.39	1.64	0.0065	0.963
chr4	72001236	72001552	317	*	4.13	2.98	4.77	-1.79	0.00652	0.965
chr5	92498689	92499323	635	*	5.36	5.88	4.54	1.34	0.00652	0.965
chr1	141464549	141464954	406	*	4.71	3.84	5.25	-1.41	0.00654	0.967
chr1	108572006	108572262	257	*	3.79	2.83	4.35	-1.52	0.00655	0.967
chr3	42286605	42286830	226	*	3.57	2.38	4.21	-1.83	0.00655	0.967
chr17	72658811	72659063	253	*	3.89	2.95	4.46	-1.51	0.00657	0.968
chr4	100415545	100415974	430	*	4.29	3.17	4.92	-1.75	0.00657	0.968
chr4	131096382	131096735	354	*	3.33	2.2	3.95	-1.76	0.00658	0.969
chr6	114915149	114915512	364	*	4.99	4.14	5.52	-1.39	0.0066	0.969
chr6	106876684	106877339	656	*	5.33	4.46	5.87	-1.41	0.0066	0.969
chr14	112738394	112738683	290	*	3.62	2.21	4.32	-2.11	0.0066	0.969
chr6	47903616	47903951	336	*	3.34	2.33	3.93	-1.6	0.00661	0.969
chr2	95390383	95391127	745	*	5.36	4.53	5.89	-1.36	0.00662	0.97
chr8	17324638	17324937	300	*	3.59	2.47	4.21	-1.73	0.00663	0.97
chr3	149117116	149117919	804	*	6.07	5.29	6.57	-1.27	0.00666	0.974
chr11	25378144	25378568	425	*	5.23	4.32	5.78	-1.47	0.00667	0.974
chr14	50799939	50800265	327	*	3.64	2.7	4.2	-1.5	0.00667	0.974
chr17	89425759	89426191	433	*	4.37	3.47	4.92	-1.45	0.00669	0.976
chr5	129984876	129985351	476	*	4.17	3.17	4.76	-1.59	0.0067	0.976
chr11	114822687	114823727	1041	*	6.38	5.61	6.88	-1.27	0.00673	0.98
chr8	62685942	62686507	566	*	3.95	3.01	4.51	-1.5	0.00674	0.981
chr4	86275983	86276418	436	*	4.4	3.36	4.99	-1.63	0.00675	0.982
chr7	31067808	31068144	337	*	4.35	3.47	4.89	-1.42	0.00679	0.986
chr10	117210530	117210785	256	*	3.38	2.21	4.02	-1.8	0.00679	0.986
chr15	86378336	86378640	305	*	3.78	4.34	2.86	1.48	0.0068	0.986
chr6	104479391	104479780	390	*	3.63	2.44	4.27	-1.84	0.00683	0.989
chr10	42682140	42682319	180	*	3.23	3.87	2.04	1.83	0.00684	0.989
chr17	67865042	67865189	148	*	3.37	2.27	3.98	-1.71	0.00684	0.989
chr11	81371561	81372190	630	*	5.3	4.66	5.75	-1.08	0.00685	0.989
chr18	80101326	80101666	341	*	4.09	2.92	4.72	-1.81	0.00686	0.989
chr16	31165971	31166256	286	*	3.53	2.46	4.14	-1.67	0.00686	0.989
chr2	109365213	109365676	464	*	3.88	2.81	4.48	-1.67	0.00686	0.989
chr1	68743511	68743723	213	*	4.26	3.24	4.85	-1.61	0.00689	0.992
chr1	57544713	57545197	485	*	4.17	3.31	4.7	-1.39	0.00692	0.995
chr17	70129566	70129900	335	*	3.88	2.83	4.48	-1.66	0.00694	0.998
chr12	104131115	104131381	267	*	4.28	3.48	4.8	-1.32	0.00695	0.998
chr10	115548212	115548648	437	*	3.56	2.49	4.17	-1.68	0.00696	0.998
chr14	53633390	53634119	730	*	5.45	4.56	6	-1.44	0.00696	0.998
chr6	12993814	12994138	325	*	3.83	2.8	4.43	-1.63	0.00697	0.998
chr3	26354434	26354966	533	*	5.05	4.14	5.6	-1.46	0.00698	1
chr6	80619454	80619981	528	*	5.17	4.31	5.7	-1.39	0.00704	1
chr3	128455914	128456601	688	*	5.13	4.16	5.7	-1.54	0.00705	1
chr4	74772087	74772254	168	*	3.29	1.98	3.97	-1.99	0.00705	1
chr1	32105597	32105889	293	*	3.38	2.22	4.01	-1.79	0.00706	1
chr9	81720188	81720421	234	*	4.28	3.13	4.91	-1.78	0.00707	1
chr12	94154859	94155490	632	*	4.01	2.89	4.63	-1.75	0.00708	1
chr2	82508660	82508982	323	*	3.81	2.67	4.44	-1.78	0.00709	1
chr10	103236032	103236425	394	*	4.71	3.82	5.25	-1.43	0.0071	1
chr1	89123904	89124049	146	*	3.24	2.15	3.85	-1.7	0.00711	1
chr6	65164157	65164537	381	*	4.16	4.7	3.29	1.4	0.00711	1
chr9	120068137	120068518	382	*	4.99	5.5	4.18	1.32	0.00712	1
chr19	50358647	50358951	305	*	3.81	2.79	4.4	-1.61	0.00712	1
chr2	166080514	166080771	258	*	5.4	4.67	5.88	-1.22	0.00715	1
chr13	52839854	52840146	293	*	3.3	3.92	2.22	1.7	0.00715	1
chr5	135906967	135907213	247	*	4.16	3.36	4.67	-1.31	0.00715	1
chr3	76427852	76428182	331	*	3.87	2.87	4.45	-1.57	0.00717	1
chr9	12408139	12408385	247	*	3.31	2.28	3.9	-1.63	0.00718	1
chr5	39145684	39146343	660	*	6.01	5.41	6.43	-1.02	0.00718	1
chr3	137689066	137689372	307	*	3.21	1.74	3.92	-2.18	0.00719	1
chr4	35243829	35244353	525	*	4.5	3.75	4.99	-1.24	0.0072	1
chr18	64188623	64189367	745	*	4.9	4.04	5.44	-1.39	0.00721	1
chr7	120190366	120190616	251	*	4.07	3	4.68	-1.68	0.00723	1
chr12	101606705	101606906	202	*	3.33	2.13	3.98	-1.85	0.00724	1
chr5	40431192	40431447	256	*	4.05	2.88	4.68	-1.8	0.00724	1
chr17	54154677	54154894	218	*	3.92	2.94	4.5	-1.56	0.00726	1
chr8	125724989	125725383	395	*	5.86	6.31	5.2	1.11	0.00726	1
chr8	87494598	87495338	741	*	5	4.26	5.49	-1.23	0.00729	1
chr8	110664416	110664929	514	*	5.39	4.49	5.94	-1.45	0.00729	1
chr9	69713177	69713432	256	*	3.73	2.67	4.34	-1.67	0.00731	1
chrX	66652580	66653148	569	*	5.51	4.82	5.97	-1.15	0.00733	1
chr13	113929731	113930407	677	*	4.93	3.99	5.5	-1.51	0.00734	1
chr6	117552179	117552823	645	*	4.93	4.15	5.43	-1.28	0.00735	1
chr6	99101446	99101786	341	*	3.78	2.8	4.36	-1.56	0.00735	1
chr11	68441059	68441229	171	*	3.43	4.09	2.18	1.91	0.00739	1
chr8	17564736	17565225	490	*	4.36	2.35	5.17	-2.83	0.0074	1
chr3	11786331	11786853	523	*	4.41	3.51	4.96	-1.45	0.0074	1
chr7	124685464	124685788	325	*	4.27	3.23	4.88	-1.65	0.00746	1
chr12	112096122	112096973	852	*	6.09	5.39	6.56	-1.17	0.00746	1
chr3	41939927	41940192	266	*	3.75	2.59	4.39	-1.79	0.00746	1
chr3	139755714	139756047	334	*	4.76	3.86	5.3	-1.45	0.00747	1
chrX	101770354	101770637	284	*	3.6	4.19	2.59	1.6	0.0075	1
chr15	58204047	58204575	529	*	5.41	4.71	5.87	-1.16	0.00752	1
chr15	100188886	100189385	500	*	4.75	3.87	5.29	-1.42	0.00754	1
chr6	83750377	83750712	336	*	3.94	3.05	4.49	-1.44	0.00755	1
chr4	80765815	80766046	232	*	3.61	2.66	4.18	-1.52	0.00756	1
chr4	101301593	101302013	421	*	4.07	3.16	4.62	-1.46	0.00756	1
chr13	82155039	82155277	239	*	3.48	2.27	4.13	-1.85	0.00758	1
chr8	91576220	91577393	1174	*	6.07	5.25	6.58	-1.33	0.00759	1
chr3	110544686	110544978	293	*	3.45	2.46	4.04	-1.57	0.0076	1
chr3	158562066	158562473	408	*	5.4	4.6	5.91	-1.31	0.00761	1
chr18	4873037	4873530	494	*	5.74	6.2	5.04	1.16	0.00761	1
chr5	40901694	40902162	469	*	4.93	3.08	5.71	-2.62	0.00762	1
chr1	82199934	82200286	353	*	4.9	4.16	5.39	-1.24	0.00763	1
chr15	20642816	20643391	576	*	6.97	6.27	7.44	-1.18	0.00765	1
chr19	29483456	29483705	250	*	3.55	2.21	4.23	-2.02	0.00767	1
chr13	70680943	70681278	336	*	3.81	2.82	4.39	-1.57	0.00768	1
chr10	79935154	79935376	223	*	3.72	2.6	4.35	-1.75	0.0077	1
chr1	163600339	163600954	616	*	4.82	4.02	5.33	-1.31	0.0077	1
chr4	153456417	153456646	230	*	3.29	3.93	2.12	1.81	0.00772	1
chr6	41694427	41694742	316	*	4.17	2.99	4.81	-1.82	0.00773	1
chr13	58066581	58067086	506	*	5.22	4.29	5.78	-1.49	0.00777	1
chr8	17617954	17618497	544	*	4.6	3.69	5.16	-1.47	0.00778	1
chr3	43343047	43343267	221	*	3.35	2.18	3.99	-1.81	0.0078	1
chr12	68463138	68463397	260	*	4.34	3.41	4.9	-1.49	0.0078	1
chr10	12047249	12047451	203	*	3.41	4.01	2.37	1.64	0.00781	1
chr12	46195723	46196440	718	*	5.01	3.99	5.6	-1.61	0.00787	1
chr13	15094914	15095138	225	*	3.51	2.19	4.18	-1.99	0.00788	1
chrX	75010530	75010694	165	*	3.22	2.08	3.85	-1.78	0.00791	1
chr9	25693703	25693952	250	*	3.7	2.63	4.3	-1.67	0.00791	1
chr9	86560411	86561260	850	*	5.6	4.82	6.1	-1.28	0.00792	1
chr1	111754415	111754700	286	*	3.37	2.36	3.96	-1.6	0.00792	1
chr2	134739124	134739527	404	*	3.89	3	4.44	-1.44	0.00792	1
chr16	58479990	58480249	260	*	4.24	4.74	3.46	1.29	0.00794	1
chr9	97490690	97491053	364	*	4.77	3.92	5.31	-1.39	0.00795	1
chr5	69340350	69340946	597	*	4.97	4.11	5.5	-1.39	0.00796	1
chr2	163194124	163194409	286	*	3.48	2.34	4.11	-1.76	0.00796	1
chr17	90606820	90607045	226	*	4.14	3.15	4.73	-1.57	0.00796	1
chr2	96604731	96605039	309	*	3.79	2.72	4.4	-1.69	0.00797	1
chr8	126698996	126699858	863	*	5.8	5.01	6.31	-1.31	0.00797	1
chr3	53483780	53484006	227	*	3.19	3.82	2.03	1.78	0.00797	1
chr11	3330014	3330129	116	*	3.54	2.46	4.15	-1.69	0.00798	1
chr15	60519933	60520173	241	*	3.37	3.99	2.25	1.73	0.00801	1
chr12	90792786	90793068	283	*	3.57	2.52	4.17	-1.65	0.00801	1
chr4	57504771	57505145	375	*	4.77	3.86	5.33	-1.47	0.00801	1
chr1	84063641	84063848	208	*	3.21	3.85	2.07	1.78	0.00803	1
chr3	26378220	26378671	452	*	4.79	4.11	5.24	-1.14	0.00804	1
chr19	10380121	10380309	189	*	3.61	4.23	2.49	1.74	0.00804	1
chr12	73416210	73416931	722	*	5.68	4.82	6.21	-1.4	0.00806	1
chr12	32890490	32890783	294	*	3.78	4.33	2.88	1.45	0.00809	1
chr1	118569544	118569872	329	*	3.69	4.23	2.82	1.41	0.0081	1
chr18	53682266	53682895	630	*	4.29	3.2	4.91	-1.71	0.00812	1
chr12	27928535	27929146	612	*	5.47	4.63	6	-1.37	0.00816	1
chrX	120289752	120290823	1072	*	6.31	5.7	6.74	-1.04	0.00822	1
chr1	75925766	75926313	548	*	6.03	5.36	6.48	-1.12	0.00823	1
chr6	46080396	46081098	703	*	5.51	4.73	6.01	-1.28	0.00825	1
chr11	10980327	10981032	706	*	6.22	5.4	6.74	-1.35	0.00825	1
chr15	54262066	54262548	483	*	4.14	3.18	4.71	-1.53	0.00827	1
chr16	56297695	56298729	1035	*	5.55	4.7	6.08	-1.38	0.00827	1
chr17	68758437	68758838	402	*	4.25	3.35	4.8	-1.45	0.00828	1
chr2	11495028	11495293	266	*	3.71	2.81	4.25	-1.44	0.00828	1
chr17	52588139	52588334	196	*	3.33	2.2	3.96	-1.76	0.00828	1
chr1	104997713	104998125	413	*	3.78	2.58	4.43	-1.85	0.00829	1
chr3	159269146	159269513	368	*	3.55	2.3	4.2	-1.9	0.0083	1
chr1	144862218	144862483	266	*	4.47	3.54	5.03	-1.48	0.00831	1
chr10	107894565	107894983	419	*	3.68	2.64	4.28	-1.64	0.00832	1
chr12	7751297	7751513	217	*	4	2.87	4.62	-1.75	0.00835	1
chr18	56684721	56685053	333	*	4.47	3.53	5.03	-1.49	0.00836	1
chr10	103141598	103141854	257	*	3.77	2.72	4.37	-1.64	0.00836	1
chr10	65846202	65846478	277	*	5.35	4.53	5.88	-1.35	0.00836	1
chr14	83650855	83651304	450	*	4.11	2.3	4.89	-2.59	0.00838	1
chr8	74871754	74872208	455	*	4.47	3.43	5.06	-1.63	0.00839	1
chr9	113033323	113033693	371	*	4.45	3.59	4.98	-1.39	0.0084	1
chr4	49197234	49197733	500	*	4.94	4.01	5.5	-1.49	0.00841	1
chr13	6914204	6914546	343	*	4.1	2.99	4.72	-1.73	0.00842	1
chr3	70035718	70035895	178	*	3.26	2.1	3.9	-1.8	0.00842	1
chr6	104477214	104477551	338	*	4.66	2.94	5.43	-2.48	0.00845	1
chr18	26061752	26062591	840	*	5.13	4.41	5.61	-1.2	0.00847	1
chr11	23661029	23661202	174	*	3.67	4.23	2.76	1.47	0.0085	1
chr5	71955107	71955454	348	*	4.28	3.54	4.77	-1.23	0.00851	1
chr12	8961492	8962222	731	*	5.13	4.2	5.69	-1.49	0.00851	1
chr6	43814577	43815119	543	*	4.38	3.59	4.89	-1.31	0.00853	1
chr7	111827151	111827678	528	*	4.3	4.84	3.43	1.4	0.00855	1
chr1	30143772	30144123	352	*	4.26	3.26	4.85	-1.58	0.00855	1
chr12	16845258	16845584	327	*	5.55	4.67	6.09	-1.42	0.00856	1
chr4	37246867	37247197	331	*	4.51	3.59	5.06	-1.47	0.00858	1
chr3	7496229	7496530	302	*	5.07	4.37	5.54	-1.17	0.00859	1
chr7	96533076	96533476	401	*	4.56	5.02	3.86	1.17	0.0086	1
chr18	88422372	88422619	248	*	3.18	1.61	3.92	-2.31	0.00861	1
chr6	14631543	14632302	760	*	5.61	4.76	6.15	-1.39	0.00862	1
chr10	102125387	102125681	295	*	3.25	1.97	3.92	-1.95	0.00862	1
chr3	156999429	156999876	448	*	5.02	4.07	5.59	-1.52	0.00863	1
chr16	80418324	80418816	493	*	4.95	4.02	5.51	-1.49	0.00865	1
chr6	34527336	34527838	503	*	4.08	2.96	4.7	-1.74	0.00865	1
chr10	67023037	67023301	265	*	3.62	2.59	4.21	-1.62	0.00865	1
chr7	40368247	40368548	302	*	3.66	2.58	4.27	-1.7	0.00865	1
chr15	24941993	24942226	234	*	3.25	2.01	3.91	-1.9	0.00865	1
chr12	104801503	104802300	798	*	5.22	4.27	5.79	-1.53	0.00866	1
chr2	173406681	173407585	905	*	5.68	4.91	6.18	-1.27	0.00868	1
chr5	40366949	40367271	323	*	4.89	3.14	5.66	-2.51	0.00869	1
chrX	10062296	10062581	286	*	3.57	2.34	4.23	-1.88	0.00869	1
chr14	37003807	37004018	212	*	3.33	2.28	3.93	-1.65	0.0087	1
chr4	63030127	63030753	627	*	5.29	4.48	5.81	-1.32	0.00871	1
chr1	3514601	3515278	678	*	5.64	4.94	6.11	-1.17	0.00874	1
chr8	17312532	17312845	314	*	3.19	2.13	3.8	-1.68	0.00877	1
chr5	39715082	39715609	528	*	4.48	3.53	5.05	-1.52	0.00877	1
chr11	114829552	114830966	1415	*	6.74	6.1	7.18	-1.08	0.00877	1
chr14	22577283	22577904	622	*	4.65	3.74	5.21	-1.47	0.00878	1
chr1	152626468	152626664	197	*	3.23	3.87	2.06	1.82	0.00879	1
chr11	12410849	12411723	875	*	5.26	4.47	5.76	-1.29	0.00881	1
chr3	157719936	157720243	308	*	3.37	2.29	3.98	-1.69	0.00882	1
chr13	52821641	52822028	388	*	4.76	3.96	5.27	-1.32	0.00883	1
chr10	88631316	88631950	635	*	6.5	5.87	6.93	-1.05	0.00883	1
chr11	6435176	6435538	363	*	3.35	3.97	2.23	1.74	0.00885	1
chr14	18121126	18121563	438	*	4.57	2.83	5.34	-2.51	0.00885	1
chr4	7380085	7381015	931	*	5.37	4.55	5.89	-1.35	0.00886	1
chr9	81635205	81635409	205	*	4.52	3.74	5.02	-1.28	0.00886	1
chrX	51232190	51232503	314	*	4.18	4.69	3.37	1.32	0.00886	1
chr8	26593521	26594157	637	*	4.96	4.04	5.51	-1.47	0.00887	1
chr5	74267766	74268283	518	*	5.48	4.61	6.01	-1.4	0.00888	1
chr6	137046355	137046667	313	*	5.1	5.59	4.35	1.24	0.00888	1
chr4	32916005	32916296	292	*	4.74	4.01	5.22	-1.21	0.00888	1
chr8	57569466	57569753	288	*	5.01	4.38	5.45	-1.07	0.00889	1
chr7	113222140	113222469	330	*	4.27	4.82	3.39	1.43	0.00889	1
chr17	83395611	83396035	425	*	3.98	4.55	3.03	1.52	0.0089	1
chr14	111681066	111681535	470	*	4.49	3.76	4.96	-1.2	0.00892	1
chr9	118701651	118702151	501	*	4.54	3.85	5.01	-1.16	0.00893	1
chr4	40174388	40174680	293	*	3.34	2.23	3.96	-1.74	0.00893	1
chr19	54691851	54692352	502	*	5.23	4.41	5.75	-1.34	0.00894	1
chr17	75157473	75157701	229	*	3.68	4.27	2.69	1.57	0.00896	1
chr2	148197500	148198124	625	*	5.88	5.24	6.32	-1.08	0.00896	1
chr9	73867774	73868173	400	*	4.25	3.27	4.83	-1.56	0.00897	1
chr10	54563129	54563452	324	*	3.97	3.02	4.53	-1.52	0.00899	1
chr4	26930183	26930398	216	*	3.96	3.07	4.5	-1.43	0.009	1
chr9	12457912	12458273	362	*	3.84	2.78	4.44	-1.66	0.00902	1
chr5	49575947	49576286	340	*	3.95	3.13	4.47	-1.34	0.00902	1
chr4	72946294	72947186	893	*	6.66	5.24	7.36	-2.12	0.00902	1
chr11	96344939	96345274	336	*	3.97	3.12	4.5	-1.38	0.00903	1
chr13	68835341	68836103	763	*	4.55	3.65	5.1	-1.45	0.00903	1
chr6	120294844	120295119	276	*	3.29	2.26	3.89	-1.63	0.00903	1
chr10	102943136	102943603	468	*	4.32	3.25	4.93	-1.68	0.00906	1
chrX	98148494	98149295	802	*	5.48	4.79	5.94	-1.15	0.00908	1
chr2	150484938	150485559	622	*	4.66	5.14	3.94	1.2	0.00912	1
chr7	54856663	54857029	367	*	3.91	2.8	4.53	-1.73	0.00914	1
chr5	40916189	40916448	260	*	3.73	2.46	4.39	-1.93	0.00916	1
chr5	101295789	101296459	671	*	4.46	3.6	4.99	-1.39	0.00916	1
chr18	38578208	38578634	427	*	4.72	3.95	5.22	-1.27	0.00917	1
chr12	10617393	10617786	394	*	4.52	3.53	5.1	-1.57	0.00925	1
chr1	144023259	144023484	226	*	3.55	2.42	4.17	-1.75	0.00926	1
chr19	55491319	55491565	247	*	3.21	2.13	3.82	-1.7	0.00927	1
chr14	89248296	89248744	449	*	5.05	4.28	5.54	-1.26	0.00931	1
chr5	149134758	149135076	319	*	3.64	2.62	4.24	-1.62	0.00931	1
chr6	59434555	59434917	363	*	4.89	4.04	5.42	-1.38	0.00931	1
chr15	50282663	50282893	231	*	3.38	3.98	2.34	1.64	0.00931	1
chr17	59298855	59299056	202	*	3.34	2.37	3.92	-1.55	0.00932	1
chr16	71303875	71304207	333	*	4.81	4.04	5.3	-1.26	0.00933	1
chr12	59731140	59731428	289	*	3.41	2.31	4.02	-1.71	0.00935	1
chr9	11402562	11403052	491	*	4.1	3.03	4.71	-1.69	0.00935	1
chr2	163826361	163826825	465	*	4.85	4.09	5.35	-1.25	0.00935	1
chr14	117058731	117059055	325	*	3.54	4.15	2.44	1.72	0.00937	1
chr5	51045790	51046290	501	*	4.9	4.03	5.43	-1.41	0.00939	1
chr14	113765338	113765716	379	*	4.19	3.08	4.81	-1.73	0.00939	1
chr3	117052295	117052705	411	*	3.68	2.68	4.27	-1.6	0.00939	1
chr7	7042559	7042803	245	*	3.35	2.08	4.01	-1.93	0.0094	1
chr1	123990291	123990516	226	*	3.74	2.8	4.3	-1.5	0.00941	1
chr15	29714874	29715092	219	*	4.06	3.16	4.61	-1.45	0.00942	1
chr12	74144413	74144830	418	*	4.02	2.99	4.61	-1.63	0.00943	1
chr14	93474432	93474923	492	*	4.45	3.61	4.98	-1.37	0.00943	1
chr16	19768142	19768374	233	*	3.53	4.12	2.51	1.61	0.00944	1
chr4	140491608	140491836	229	*	3.44	4.03	2.43	1.6	0.00945	1
chr2	77334700	77335096	397	*	4.73	5.19	4.06	1.13	0.00945	1
chr6	109205448	109205804	357	*	3.5	2.43	4.11	-1.68	0.00945	1
chr9	82584219	82584926	708	*	4.84	3.97	5.38	-1.41	0.00947	1
chr1	148051858	148052458	601	*	5.48	3.51	6.29	-2.78	0.00951	1
chr14	33896526	33897088	563	*	5.29	4.58	5.76	-1.18	0.00952	1
chr18	79246284	79246565	282	*	3.49	4.09	2.46	1.64	0.00952	1
chr1	54896527	54897019	493	*	4.68	3.74	5.25	-1.51	0.00953	1
chr18	74571847	74572284	438	*	5.02	4.22	5.54	-1.32	0.00953	1
chr1	118525401	118525633	233	*	4.13	4.65	3.33	1.31	0.00954	1
chr6	79651378	79651585	208	*	3.78	2.76	4.37	-1.61	0.00954	1
chr17	5959717	5960389	673	*	5.08	4.37	5.55	-1.18	0.00959	1
chr6	10852690	10853153	464	*	3.74	2.6	4.37	-1.77	0.0096	1
chr9	71317139	71317456	318	*	4.89	4.07	5.41	-1.33	0.0096	1
chr6	112483034	112483302	269	*	3.42	2.41	4.01	-1.6	0.00961	1
chr9	71108384	71108703	320	*	3.56	4.11	2.64	1.47	0.00961	1
chr9	112829295	112829653	359	*	4.35	3.51	4.88	-1.37	0.00963	1
chr19	50270368	50270724	357	*	3.89	3.07	4.41	-1.35	0.00964	1
chr2	94671203	94671482	280	*	3.47	2.29	4.12	-1.82	0.00965	1
chr15	95281705	95282149	445	*	3.9	2.94	4.48	-1.53	0.00965	1
chr4	87466927	87467457	531	*	3.83	2.76	4.43	-1.67	0.00965	1
chr17	91862261	91862732	472	*	4.04	3.1	4.61	-1.51	0.00966	1
chr3	37141853	37142197	345	*	3.92	4.47	3.02	1.45	0.00968	1
chr12	55785332	55785567	236	*	3.45	4.03	2.47	1.56	0.00969	1
chr4	149081260	149081564	305	*	3.57	4.13	2.65	1.48	0.00971	1
chr1	45091288	45091485	198	*	3.37	3.94	2.4	1.54	0.00972	1
chr15	62483624	62483936	313	*	4.37	3.33	4.97	-1.64	0.00972	1
chrX	12105191	12105765	575	*	4.59	5.07	3.88	1.19	0.00972	1
chr17	45943275	45943626	352	*	4.6	3.9	5.07	-1.17	0.00974	1
chr2	58324462	58324945	484	*	4.96	4.23	5.44	-1.21	0.00974	1
chr9	97813218	97813497	280	*	4.5	3.6	5.05	-1.45	0.00975	1
chr6	111025161	111025404	244	*	3.52	1.37	4.35	-2.98	0.00978	1
chr7	57133090	57133347	258	*	3.88	2.72	4.52	-1.8	0.00979	1
chr5	41556570	41557258	689	*	4.65	3.88	5.15	-1.27	0.0098	1
chr1	183047658	183047884	227	*	3.3	2.15	3.93	-1.78	0.00981	1
chr3	75731012	75731273	262	*	4.34	3.49	4.87	-1.38	0.00982	1
chr3	43151145	43151382	238	*	3.43	2.21	4.08	-1.88	0.00984	1
chr6	86194987	86195720	734	*	5.3	4.7	5.72	-1.02	0.00988	1
chr7	84299584	84299920	337	*	4	3.18	4.52	-1.34	0.00989	1
chr16	97874453	97874945	493	*	4.43	3.51	4.99	-1.48	0.0099	1
chr8	15731270	15731666	397	*	6.35	4.28	7.17	-2.89	0.00991	1
chr10	58905307	58905600	294	*	4.12	3.32	4.63	-1.31	0.00991	1
chr19	26055094	26055448	355	*	4.02	3.18	4.55	-1.37	0.00991	1
chr3	76999242	76999567	326	*	4.36	3.54	4.87	-1.33	0.00994	1
chr8	101745074	101745407	334	*	4.51	3.81	4.98	-1.17	0.00999	1
chr3	42576766	42576977	212	*	2.99	-0.43	3.92	-4.35	2.84e-05	1
chr14	112603128	112603317	190	*	3.11	-0.14	4.03	-4.17	3.09e-05	1
chr7	48138499	48138657	159	*	2.95	0.66	3.79	-3.14	8.05e-05	1
chr14	95607078	95607306	229	*	3.16	0.64	4.03	-3.39	0.000112	1
chr3	76709787	76710003	217	*	2.74	-0.02	3.63	-3.65	0.000114	1
chr10	96442106	96442261	156	*	2.73	-0.02	3.62	-3.65	0.000153	1
chr5	10801899	10802059	161	*	2.64	-0.43	3.56	-3.99	0.000161	1
chr4	77311194	77311485	292	*	3.14	0.64	4.01	-3.36	0.00017	1
chr5	68721630	68721804	175	*	2.86	0.5	3.72	-3.22	0.000182	1
chr2	97590661	97590856	196	*	2.65	-0.14	3.55	-3.68	0.000231	1
chr3	73066493	73066665	173	*	2.69	0.2	3.55	-3.35	0.000234	1
chr5	78969855	78970086	232	*	3.08	0.8	3.92	-3.12	0.000237	1
chr15	71632508	71632664	157	*	2.59	0.11	3.46	-3.35	0.000312	1
chr6	106329721	106329895	175	*	2.7	0.32	3.56	-3.24	0.000321	1
chr3	8841588	8841782	195	*	3.03	3.81	1.18	2.63	0.000334	1
chr16	82431870	82432043	174	*	2.74	-0.14	3.64	-3.77	0.000369	1
chr13	106301906	106302077	172	*	2.66	0.29	3.51	-3.22	0.000379	1
chr7	57513103	57513210	108	*	2.67	0.11	3.54	-3.44	0.000407	1
chr16	81968370	81968600	231	*	3.14	1.14	3.95	-2.8	0.00041	1
chr16	22901200	22901339	140	*	2.7	0.29	3.56	-3.27	0.000449	1
chr1	113114430	113114659	230	*	3	0.92	3.82	-2.9	0.000469	1
chr5	39963878	39964097	220	*	3.15	1.16	3.96	-2.8	0.000469	1
chr16	81102372	81102549	178	*	2.57	0.2	3.43	-3.22	0.000492	1
chr2	100871832	100871973	142	*	2.46	-0.14	3.34	-3.47	0.000529	1
chr5	71200962	71201159	198	*	2.9	0.77	3.72	-2.95	0.000534	1
chr5	49707144	49707454	311	*	3.05	1.13	3.85	-2.72	0.000545	1
chr4	39470946	39471141	196	*	3.11	1.11	3.92	-2.81	0.000554	1
chr16	70625303	70625504	202	*	2.86	0.66	3.7	-3.04	0.000558	1
chr2	61599881	61600066	186	*	2.67	3.5	0.55	2.95	0.000563	1
chr1	124301301	124301478	178	*	2.87	0.85	3.68	-2.83	0.000573	1
chr1	113259496	113259676	181	*	2.88	0.79	3.7	-2.91	0.000578	1
chr6	104522653	104522827	175	*	2.83	0.49	3.68	-3.19	0.000587	1
chr16	81826885	81827139	255	*	2.94	0.77	3.77	-3	0.000591	1
chr16	81995691	81995994	304	*	3.06	0.99	3.88	-2.89	0.000595	1
chr1	115174255	115174486	232	*	2.93	0.8	3.75	-2.95	0.000631	1
chr2	160336100	160336255	156	*	2.63	0.49	3.46	-2.97	0.000636	1
chr7	104861410	104861669	260	*	3.12	1.53	3.85	-2.32	0.00069	1
chr10	107021188	107021476	289	*	3.07	0.91	3.9	-2.99	0.000705	1
chr8	122405786	122405904	119	*	2.31	3.19	-0.25	3.43	0.000741	1
chr17	67133848	67133987	140	*	3.14	1.44	3.9	-2.46	0.000751	1
chr8	74501415	74501581	167	*	3.15	1.53	3.89	-2.36	0.000793	1
chr3	75159526	75159745	220	*	3.04	0.92	3.86	-2.94	0.000811	1
chr5	41250609	41250777	169	*	2.89	0.94	3.69	-2.76	0.000819	1
chr10	126082673	126082863	191	*	3.1	1.4	3.86	-2.46	0.000819	1
chr19	52643627	52643794	168	*	2.88	0.99	3.67	-2.68	0.000831	1
chr7	55075776	55076032	257	*	2.99	0.85	3.82	-2.97	0.000903	1
chr17	73548025	73548223	199	*	2.78	0.85	3.58	-2.73	0.000905	1
chr19	38644935	38645117	183	*	2.53	0.29	3.36	-3.07	0.000925	1
chr1	113302690	113302890	201	*	3.17	1.54	3.92	-2.37	0.00099	1
chr1	122119543	122119658	116	*	2.57	0.32	3.41	-3.1	0.00101	1
chr8	14856857	14857094	238	*	2.88	1.16	3.64	-2.48	0.00101	1
chr8	105869978	105870108	131	*	2.32	3.17	-0.09	3.26	0.00102	1
chr4	77647703	77647843	141	*	2.74	0.64	3.56	-2.92	0.00104	1
chr1	191807198	191807317	120	*	2.38	3.23	0.05	3.18	0.00106	1
chr12	48021270	48021419	150	*	2.85	0.81	3.66	-2.86	0.00108	1
chr17	3456453	3456599	147	*	2.66	3.47	0.64	2.83	0.00112	1
chr1	141999903	142000057	155	*	2.31	-0.43	3.19	-3.62	0.00113	1
chr14	112058701	112059012	312	*	3.08	0.92	3.91	-2.99	0.00114	1
chr14	52446055	52446201	147	*	2.54	0.29	3.38	-3.09	0.00118	1
chr16	89304215	89304427	213	*	2.88	0.4	3.75	-3.35	0.00128	1
chr6	109740631	109740793	163	*	2.82	0.8	3.62	-2.82	0.00131	1
chr8	16894349	16894545	197	*	3.16	1.68	3.87	-2.19	0.00136	1
chr8	57557652	57557950	299	*	3.17	3.9	1.6	2.3	0.00136	1
chr3	43240545	43240823	279	*	3.16	1.61	3.89	-2.27	0.00138	1
chr3	44423267	44423398	132	*	2.45	0.31	3.28	-2.96	0.00139	1
chr5	83518788	83518944	157	*	2.54	0.29	3.38	-3.09	0.0014	1
chr4	92104450	92104576	127	*	2.24	-0.43	3.12	-3.55	0.00142	1
chr6	81661183	81661423	241	*	2.73	0.57	3.55	-2.98	0.00145	1
chr1	101500530	101500806	277	*	3.04	1.25	3.81	-2.56	0.00149	1
chr1	122184786	122185011	226	*	3.05	1.56	3.77	-2.21	0.00152	1
chr1	122169657	122169822	166	*	2.69	0.66	3.5	-2.84	0.00153	1
chr18	65915044	65915238	195	*	2.74	3.52	0.96	2.56	0.00154	1
chr10	103715171	103715349	179	*	3.02	1.16	3.81	-2.65	0.00159	1
chr1	123984762	123984910	149	*	2.26	-0.43	3.15	-3.58	0.00161	1
chr1	124861620	124861872	253	*	3.14	1.53	3.89	-2.36	0.00161	1
chr14	111937589	111937861	273	*	2.84	0.66	3.67	-3.01	0.00165	1
chr5	129594865	129595002	138	*	3.14	1.61	3.87	-2.26	0.00168	1
chr4	37819054	37819190	137	*	2.25	-0.43	3.13	-3.56	0.00168	1
chr18	15310780	15311063	284	*	2.98	1.25	3.75	-2.5	0.00169	1
chr8	115478918	115479009	92	*	2.18	-0.43	3.06	-3.49	0.00171	1
chr19	52070786	52070941	156	*	2.2	-0.43	3.08	-3.51	0.00173	1
chr1	68617833	68618081	249	*	3.04	1.05	3.84	-2.79	0.00174	1
chr14	44080930	44081175	246	*	2.51	0.48	3.33	-2.85	0.00176	1
chr5	38844250	38844447	198	*	3.07	3.82	1.42	2.39	0.00177	1
chr5	103374264	103374428	165	*	2.65	0.5	3.48	-2.98	0.00177	1
chr6	75947154	75947346	193	*	2.88	0.94	3.68	-2.75	0.00179	1
chr3	22983373	22983494	122	*	2.13	-0.43	3	-3.43	0.00192	1
chr8	73567110	73567259	150	*	2.78	0.87	3.57	-2.71	0.00193	1
chr14	38797871	38797996	126	*	2.14	-0.43	3.01	-3.44	0.00198	1
chr8	87124039	87124219	181	*	2.6	0.73	3.39	-2.66	0.00199	1
chr19	48207084	48207348	265	*	3.06	1.61	3.77	-2.16	0.002	1
chr6	81634498	81634760	263	*	3.04	1.46	3.78	-2.32	0.00204	1
chr13	67864410	67864607	198	*	3.11	1.46	3.87	-2.41	0.00205	1
chr4	125107923	125108038	116	*	2.88	0.94	3.68	-2.74	0.00211	1
chr1	106875287	106875476	190	*	2.94	1.41	3.66	-2.26	0.00214	1
chr1	124041686	124041810	125	*	2.16	-0.43	3.04	-3.47	0.00216	1
chr1	38749208	38749383	176	*	2.89	3.64	1.25	2.4	0.00219	1
chr7	40097202	40097409	208	*	3	1.48	3.72	-2.24	0.00221	1
chr1	52086365	52086506	142	*	2.58	0.66	3.37	-2.71	0.00225	1
chr1	108882580	108882829	250	*	3.01	1.32	3.77	-2.45	0.00226	1
chr9	102124609	102124841	233	*	2.59	0.66	3.39	-2.73	0.00228	1
chr1	143946674	143946835	162	*	2.96	1.45	3.68	-2.24	0.00229	1
chr1	99534508	99534696	189	*	3.03	1.35	3.79	-2.44	0.00233	1
chr1	103435711	103435969	259	*	3.07	1.39	3.82	-2.43	0.00235	1
chr4	4104039	4104280	242	*	2.97	3.68	1.55	2.13	0.00237	1
chr8	123973294	123973505	212	*	2.59	0.8	3.36	-2.56	0.00238	1
chr11	44417095	44417250	156	*	2.77	3.56	0.85	2.71	0.00238	1
chr16	80183676	80183797	122	*	2.78	1.11	3.53	-2.43	0.00243	1
chr2	94840774	94840928	155	*	2.95	1.31	3.7	-2.39	0.00247	1
chr4	140026411	140026539	129	*	2.44	3.24	0.5	2.75	0.00249	1
chr2	100199794	100199980	187	*	2.6	0.57	3.41	-2.84	0.00251	1
chr15	74102478	74102673	196	*	2.81	3.61	0.85	2.76	0.00251	1
chr16	5021448	5021614	167	*	2.64	3.41	0.91	2.5	0.00253	1
chr1	100100528	100100767	240	*	3.17	1.77	3.87	-2.1	0.00253	1
chr14	73822940	73823113	174	*	2.57	0.73	3.35	-2.62	0.00254	1
chr17	10269930	10270030	101	*	2.24	-0.14	3.09	-3.23	0.00261	1
chrX	89540502	89540724	223	*	3.03	1.53	3.75	-2.22	0.00264	1
chr1	92785158	92785384	227	*	3.01	3.75	1.41	2.34	0.00265	1
chr17	48985873	48986087	215	*	3.07	3.8	1.55	2.24	0.00267	1
chr10	66518130	66518260	131	*	2.4	3.22	0.35	2.87	0.00267	1
chr4	72977083	72977265	183	*	3.12	1.59	3.85	-2.26	0.00271	1
chr1	164318878	164319041	164	*	2.4	0.32	3.21	-2.9	0.00271	1
chr4	124121769	124121934	166	*	2.66	0.91	3.42	-2.52	0.00271	1
chr15	64703183	64703295	113	*	2.13	2.98	-0.25	3.23	0.00272	1
chr1	115990355	115990463	109	*	2.16	-0.43	3.03	-3.46	0.00277	1
chr13	71060040	71060174	135	*	2.23	0.11	3.06	-2.95	0.00279	1
chr10	22163446	22163622	177	*	3.07	1.68	3.76	-2.07	0.00283	1
chr15	71287893	71288081	189	*	2.87	1.22	3.63	-2.41	0.00284	1
chr6	110659247	110659428	182	*	3.04	1.57	3.76	-2.18	0.00285	1
chr17	92566606	92566854	249	*	3.03	1.36	3.79	-2.43	0.00287	1
chr17	4365923	4366063	141	*	2.38	-0.14	3.24	-3.38	0.00294	1
chrX	13023360	13023666	307	*	3.1	3.81	1.63	2.18	0.00295	1
chr9	21120298	21120533	236	*	2.86	1.31	3.59	-2.28	0.00297	1
chr10	98585421	98585605	185	*	2.71	3.47	1.03	2.44	0.00298	1
chr19	28525350	28525512	163	*	2.83	1.04	3.6	-2.56	0.003	1
chr4	89773078	89773161	84	*	2.28	0.11	3.11	-3	0.00303	1
chr1	130274584	130274734	151	*	2.82	1.22	3.57	-2.35	0.00304	1
chr6	30323414	30323528	115	*	2.46	3.24	0.63	2.61	0.00304	1
chr11	51789008	51789111	104	*	2.06	-0.43	2.92	-3.35	0.0031	1
chr17	93067933	93068121	189	*	2.9	1.22	3.66	-2.44	0.00311	1
chr8	74408445	74408658	214	*	2.8	1.21	3.54	-2.33	0.00313	1
chr3	42954791	42954975	185	*	2.4	0.11	3.25	-3.14	0.00318	1
chr11	17527950	17528159	210	*	3.11	3.85	1.54	2.31	0.0032	1
chr11	56752710	56752913	204	*	2.54	0.73	3.32	-2.6	0.0032	1
chr12	96740234	96740478	245	*	3.01	1.31	3.76	-2.45	0.00323	1
chr10	74513884	74514029	146	*	2.53	0.8	3.3	-2.5	0.00325	1
chr5	128055300	128055476	177	*	3.12	1.75	3.81	-2.06	0.00327	1
chr1	110483219	110483349	131	*	2.63	0.8	3.41	-2.61	0.0033	1
chr17	90584200	90584351	152	*	2.8	1.36	3.51	-2.15	0.00331	1
chr18	39190838	39190938	101	*	2.39	3.17	0.55	2.62	0.00331	1
chr12	48601862	48602072	211	*	3.03	1.54	3.75	-2.21	0.00332	1
chr19	52071186	52071378	193	*	2.56	0.79	3.34	-2.55	0.00332	1
chr2	48149647	48149893	247	*	2.58	3.35	0.81	2.54	0.00334	1
chr5	148921179	148921323	145	*	2.34	0.32	3.15	-2.83	0.00336	1
chr15	70744380	70744521	142	*	2.75	1.03	3.51	-2.48	0.00337	1
chr2	13241396	13241523	128	*	2.32	3.12	0.4	2.72	0.00338	1
chr3	40484125	40484287	163	*	2.57	0.85	3.33	-2.48	0.00338	1
chr6	137357936	137358187	252	*	2.82	3.53	1.37	2.16	0.0034	1
chr8	43442957	43443103	147	*	2.64	0.77	3.42	-2.65	0.00349	1
chr12	92303306	92303462	157	*	2.98	1.61	3.67	-2.05	0.00351	1
chr18	61690375	61690657	283	*	2.84	1.4	3.54	-2.14	0.00352	1
chr2	93566261	93566494	234	*	3.13	3.79	1.85	1.94	0.00353	1
chr8	48806935	48807154	220	*	2.74	3.51	0.96	2.55	0.00354	1
chr1	140305508	140305668	161	*	2.97	1.16	3.75	-2.59	0.00357	1
chr3	135001361	135001542	182	*	3.15	1.79	3.84	-2.05	0.00362	1
chr5	68559396	68559613	218	*	2.59	0.64	3.39	-2.75	0.00365	1
chr12	63204689	63204826	138	*	2.88	1.35	3.6	-2.26	0.00368	1
chr1	144903145	144903280	136	*	2.86	1.37	3.57	-2.21	0.00372	1
chr7	119987572	119987743	172	*	2.78	0.85	3.57	-2.72	0.00372	1
chr5	143288624	143288772	149	*	3.18	3.84	1.93	1.9	0.00375	1
chr16	81972526	81972744	219	*	2.96	1.44	3.68	-2.24	0.00376	1
chr1	171006477	171006648	172	*	2.36	3.17	0.35	2.82	0.00378	1
chr6	118008036	118008124	89	*	2.23	0.11	3.05	-2.94	0.00382	1
chr10	43153727	43153956	230	*	2.57	0.86	3.33	-2.46	0.00384	1
chr13	106354093	106354252	160	*	2.71	0.96	3.48	-2.52	0.00385	1
chr10	98149173	98149368	196	*	2.44	0.64	3.21	-2.57	0.00391	1
chr3	105257911	105258002	92	*	2.28	3.07	0.4	2.67	0.00392	1
chr5	13310862	13311085	224	*	2.97	3.68	1.5	2.18	0.00397	1
chr1	32412729	32412896	168	*	3.12	1.61	3.85	-2.24	0.00398	1
chr2	77576670	77576906	237	*	3.04	3.74	1.62	2.12	0.00403	1
chr4	93669151	93669373	223	*	2.9	1.13	3.68	-2.54	0.00411	1
chr14	76941942	76942078	137	*	2.62	3.38	0.95	2.42	0.00414	1
chr5	140315380	140315607	228	*	2.58	0.87	3.34	-2.48	0.00415	1
chr1	67332851	67333050	200	*	2.9	1.36	3.63	-2.27	0.00416	1
chr2	145705557	145705728	172	*	2.45	0.71	3.22	-2.51	0.00417	1
chr5	9627281	9627563	283	*	2.94	1.26	3.7	-2.43	0.00418	1
chr6	100999050	100999191	142	*	2.29	3.09	0.3	2.8	0.00422	1
chr10	62222857	62223123	267	*	3.04	1.58	3.75	-2.17	0.00427	1
chr8	10184070	10184273	204	*	2.89	1.5	3.58	-2.09	0.00427	1
chr4	39610065	39610271	207	*	2.93	1.51	3.64	-2.12	0.00428	1
chr17	71020771	71020888	118	*	2.47	0.5	3.27	-2.77	0.00429	1
chr12	15823544	15823627	84	*	2.08	2.9	-0.02	2.92	0.00434	1
chr2	129579712	129579918	207	*	2.96	1.57	3.66	-2.08	0.00435	1
chr2	62805910	62806131	222	*	2.64	1.04	3.37	-2.33	0.00436	1
chr14	119336051	119336178	128	*	2.21	0.11	3.03	-2.92	0.00436	1
chr6	141167212	141167478	267	*	2.53	0.29	3.36	-3.07	0.00437	1
chr1	126691301	126691543	243	*	3.15	1.77	3.84	-2.07	0.00442	1
chr4	104591502	104591771	270	*	2.93	1.61	3.61	-2	0.00457	1
chr4	39596330	39596405	76	*	1.97	-0.43	2.83	-3.26	0.0046	1
chr1	109834699	109834840	142	*	2.36	0.29	3.18	-2.89	0.00462	1
chr4	127748465	127748573	109	*	2.61	0.98	3.35	-2.38	0.00464	1
chr8	65029850	65030106	257	*	3.09	1.78	3.76	-1.98	0.00471	1
chr11	57625573	57625699	127	*	2.54	3.31	0.73	2.58	0.00471	1
chr2	97233055	97233306	252	*	2.79	1.26	3.52	-2.26	0.00473	1
chr7	46741983	46742162	180	*	2.49	3.25	0.79	2.46	0.00476	1
chr11	21174512	21174645	134	*	2.64	0.91	3.41	-2.5	0.00477	1
chrX	108663770	108664030	261	*	3.03	1.44	3.77	-2.33	0.0048	1
chr1	165248913	165249093	181	*	2.97	3.66	1.58	2.09	0.00481	1
chr12	96453495	96453710	216	*	2.8	1.29	3.52	-2.22	0.00483	1
chr7	137810465	137810621	157	*	2.49	0.77	3.25	-2.48	0.00491	1
chr1	114039135	114039328	194	*	2.55	0.8	3.32	-2.52	0.00497	1
chr7	30744113	30744300	188	*	2.87	1.52	3.55	-2.03	0.00499	1
chr15	89385836	89386015	180	*	2.87	1.4	3.58	-2.18	0.005	1
chr15	25596251	25596351	101	*	1.96	2.8	-0.25	3.04	0.00502	1
chr18	19064155	19064489	335	*	3.1	1.89	3.75	-1.85	0.00503	1
chr19	29941306	29941465	160	*	2.94	3.66	1.46	2.2	0.00503	1
chr10	101583173	101583429	257	*	3.04	1.69	3.73	-2.04	0.00504	1
chr7	18511618	18511740	123	*	2.63	1.16	3.34	-2.19	0.00505	1
chr6	117370562	117370721	160	*	2.81	1.35	3.52	-2.17	0.00507	1
chr9	92932279	92932389	111	*	2.58	0.92	3.33	-2.41	0.00508	1
chr6	110728676	110728833	158	*	2.52	0.85	3.28	-2.43	0.00509	1
chr14	111149764	111149919	156	*	2.91	1.37	3.64	-2.27	0.00509	1
chr14	66612488	66612668	181	*	2.66	3.41	0.99	2.42	0.00516	1
chr3	41171679	41171870	192	*	2.65	3.39	1.06	2.33	0.00517	1
chr11	80562886	80562966	81	*	1.92	2.76	-0.33	3.08	0.00518	1
chr2	97376876	97377083	208	*	2.61	0.91	3.37	-2.47	0.0052	1
chr1	140464129	140464323	195	*	3.05	3.76	1.6	2.16	0.00521	1
chr4	131132302	131132483	182	*	3.13	3.77	1.95	1.82	0.00521	1
chr1	26426361	26426697	337	*	2.89	0.99	3.68	-2.69	0.00525	1
chr12	95011135	95011285	151	*	2.64	1.1	3.37	-2.27	0.00528	1
chr11	119532120	119532308	189	*	3.02	3.68	1.78	1.9	0.00528	1
chr13	36513190	36513355	166	*	2.84	3.52	1.49	2.03	0.00535	1
chr1	155189931	155190040	110	*	2.22	3.03	0.23	2.79	0.00539	1
chr10	42726643	42726829	187	*	2.92	3.63	1.49	2.14	0.00539	1
chr6	120311874	120312046	173	*	3.06	3.71	1.87	1.84	0.0055	1
chr5	46536590	46536751	162	*	2.48	0.66	3.26	-2.6	0.00551	1
chr16	10380940	10381142	203	*	3.02	1.62	3.72	-2.1	0.00551	1
chr18	43880743	43880962	220	*	2.86	3.57	1.43	2.13	0.00559	1
chr14	60966055	60966296	242	*	2.82	1.49	3.5	-2.01	0.00562	1
chr10	119107093	119107254	162	*	2.67	1.04	3.41	-2.37	0.00564	1
chr15	36476033	36476182	150	*	1.79	2.65	-0.61	3.26	0.00565	1
chr8	17648767	17649070	304	*	2.97	1.61	3.66	-2.06	0.00567	1
chr18	35294692	35294845	154	*	3.04	3.69	1.82	1.86	0.00578	1
chr5	150394707	150394845	139	*	2.66	1.14	3.38	-2.24	0.00589	1
chr13	93725351	93725542	192	*	2.66	1.17	3.38	-2.21	0.00589	1
chr1	121536883	121537070	188	*	3.02	3.74	1.51	2.23	0.0059	1
chr1	112452494	112452669	176	*	3.17	1.7	3.89	-2.18	0.00606	1
chr6	112374023	112374159	137	*	2.72	3.42	1.31	2.11	0.00607	1
chr6	10931596	10931777	182	*	2.85	1.25	3.59	-2.34	0.00609	1
chr1	190890572	190890748	177	*	2.59	3.3	1.14	2.15	0.00615	1
chr7	36922124	36922430	307	*	3.15	1.89	3.82	-1.93	0.00617	1
chr5	138943212	138943399	188	*	3.07	1.62	3.77	-2.15	0.00618	1
chr10	77463571	77463756	186	*	2.73	3.46	1.18	2.28	0.00625	1
chr9	54853809	54853949	141	*	2.41	3.18	0.63	2.55	0.00629	1
chr17	65219185	65219440	256	*	2.79	3.49	1.36	2.14	0.0063	1
chr1	103041038	103041186	149	*	2.78	1.25	3.5	-2.25	0.0063	1
chr6	104613993	104614272	280	*	3.08	1.5	3.81	-2.31	0.00631	1
chr5	60196643	60196869	227	*	2.89	3.55	1.66	1.89	0.00633	1
chr14	16025105	16025326	222	*	3.02	1.82	3.67	-1.85	0.00642	1
chr6	81613380	81613566	187	*	2.78	1.37	3.48	-2.12	0.00644	1
chr9	35331316	35331455	140	*	3.01	1.62	3.7	-2.08	0.00646	1
chr5	137817943	137818084	142	*	3.03	1.67	3.72	-2.06	0.00648	1
chr6	148487502	148487686	185	*	2.85	3.54	1.48	2.06	0.00651	1
chr2	151938475	151938642	168	*	2.91	1.53	3.6	-2.07	0.00654	1
chr3	158561865	158561987	123	*	2.67	1.16	3.4	-2.24	0.00661	1
chr9	99513597	99513783	187	*	2.23	0.32	3.02	-2.7	0.00662	1
chr2	133044195	133044295	101	*	1.86	2.73	-0.61	3.34	0.00669	1
chr9	118962035	118962256	222	*	2.8	1.37	3.5	-2.13	0.00672	1
chr8	74696138	74696349	212	*	2.81	1.29	3.53	-2.24	0.00672	1
chr10	84804407	84804510	104	*	2.57	3.3	0.99	2.32	0.00672	1
chr1	118855410	118855543	134	*	2.41	3.18	0.64	2.53	0.00673	1
chr3	51508608	51508772	165	*	2.45	3.19	0.84	2.35	0.00674	1
chr11	26573140	26573334	195	*	2.59	1.1	3.31	-2.22	0.00675	1
chr14	82465231	82465438	208	*	3.17	1.88	3.84	-1.96	0.00675	1
chr3	43202580	43202875	296	*	2.9	1.62	3.57	-1.95	0.00679	1
chr1	171673001	171673139	139	*	2.84	3.51	1.59	1.92	0.00682	1
chr1	104868561	104868879	319	*	3.03	1.62	3.72	-2.1	0.00682	1
chr2	101075090	101075190	101	*	1.97	-0.43	2.83	-3.26	0.00685	1
chr12	117809295	117809457	163	*	3.01	1.82	3.66	-1.83	0.00686	1
chr5	68323243	68323396	154	*	2.61	0.98	3.35	-2.37	0.00688	1
chr1	130214682	130214866	185	*	3.1	1.69	3.8	-2.11	0.00689	1
chr6	23415930	23416050	121	*	2.71	3.42	1.25	2.18	0.00689	1
chr19	37492683	37492891	209	*	2.9	3.57	1.61	1.96	0.00696	1
chr13	32782214	32782346	133	*	2.39	0.5	3.18	-2.69	0.00696	1
chr12	11516897	11517108	212	*	2.83	1.39	3.54	-2.15	0.00698	1
chr2	90414207	90414389	183	*	1.97	-0.43	2.82	-3.25	0.00699	1
chr18	75234203	75234386	184	*	2.52	3.27	0.84	2.43	0.00699	1
chr2	10737516	10737665	150	*	2.42	0.79	3.17	-2.38	0.00701	1
chr1	169066891	169067062	172	*	2.51	3.24	0.95	2.3	0.00703	1
chr8	113390433	113390535	103	*	2.25	0.4	3.03	-2.63	0.00704	1
chr11	77161509	77161676	168	*	2.53	3.28	0.88	2.4	0.00704	1
chr4	98733636	98733778	143	*	1.99	-0.14	2.82	-2.95	0.00704	1
chr12	52883892	52884207	316	*	2.94	3.58	1.75	1.82	0.00708	1
chr17	72242124	72242287	164	*	3.17	2.06	3.79	-1.74	0.00709	1
chr9	21148962	21149058	97	*	2.97	1.63	3.66	-2.03	0.00709	1
chr1	124450251	124450434	184	*	3.02	1.82	3.67	-1.85	0.00713	1
chr2	124478608	124478812	205	*	3.01	3.67	1.75	1.92	0.00721	1
chr12	42815156	42815275	120	*	2.45	0.93	3.18	-2.24	0.00722	1
chr12	118221386	118221485	100	*	2.43	3.15	0.93	2.22	0.00723	1
chr9	81376151	81376288	138	*	2.2	0.4	2.98	-2.58	0.00724	1
chr10	43613688	43613897	210	*	2.78	3.46	1.44	2.02	0.00728	1
chr8	83773274	83773374	101	*	2.49	0.87	3.23	-2.37	0.0073	1
chr13	44354010	44354163	154	*	3.07	1.89	3.71	-1.82	0.00731	1
chr2	103211241	103211428	188	*	2.98	1.59	3.67	-2.08	0.00734	1
chr1	75776650	75776796	147	*	3.11	3.77	1.87	1.9	0.00734	1
chr1	156175204	156175298	95	*	1.9	2.72	-0.25	2.97	0.00735	1
chr17	41625734	41625875	142	*	2.79	1.37	3.5	-2.13	0.0074	1
chr2	80013154	80013367	214	*	3.01	1.75	3.68	-1.93	0.00744	1
chr12	94066845	94067045	201	*	2.96	1.54	3.66	-2.11	0.00744	1
chr4	8771083	8771213	131	*	2.58	3.27	1.18	2.09	0.00746	1
chr2	71845014	71845228	215	*	2.92	3.6	1.6	2	0.00746	1
chr1	124458598	124458839	242	*	3.03	1.71	3.71	-2	0.00746	1
chr11	66090117	66090325	209	*	2.99	1.75	3.64	-1.89	0.00752	1
chr4	15557994	15558124	131	*	2.01	-0.43	2.87	-3.29	0.00755	1
chr1	130389354	130389601	248	*	3.07	1.55	3.8	-2.25	0.00757	1
chr14	97550207	97550354	148	*	2.71	1.36	3.39	-2.03	0.00758	1
chr17	70103972	70104115	144	*	2.49	0.92	3.23	-2.3	0.00772	1
chr18	30218472	30218659	188	*	3.05	1.72	3.73	-2.01	0.00777	1
chr5	37661664	37661791	128	*	2.61	1.04	3.34	-2.3	0.0078	1
chr4	52606967	52607091	125	*	2.35	0.57	3.13	-2.56	0.00782	1
chr9	121071476	121071692	217	*	2.84	3.53	1.46	2.07	0.00784	1
chr8	66630836	66631030	195	*	2.97	1.52	3.67	-2.15	0.00785	1
chr1	125372923	125373166	244	*	3.17	1.93	3.83	-1.9	0.00789	1
chr5	57181250	57181401	152	*	3.06	1.62	3.76	-2.14	0.00792	1
chr15	31059538	31059798	261	*	2.8	3.49	1.43	2.05	0.00795	1
chr3	75136347	75136560	214	*	2.91	1.69	3.56	-1.87	0.00797	1
chr11	111411214	111411452	239	*	2.66	0.92	3.43	-2.51	0.00797	1
chrX	35857906	35858077	172	*	2.95	3.65	1.53	2.13	0.00797	1
chr15	87757320	87757508	189	*	3.03	1.8	3.68	-1.88	0.00798	1
chr1	119144404	119144551	148	*	3.08	3.72	1.9	1.82	0.008	1
chr1	122100282	122100389	108	*	3.08	1.61	3.8	-2.19	0.00804	1
chr14	111978254	111978374	121	*	2.34	3.08	0.72	2.36	0.00805	1
chr2	106960374	106960505	132	*	2.65	3.36	1.2	2.16	0.00806	1
chr11	43896223	43896349	127	*	2.41	3.14	0.84	2.3	0.00808	1
chr2	41060778	41060982	205	*	2.85	1.39	3.55	-2.17	0.00808	1
chr1	81166032	81166117	86	*	1.8	2.66	-0.61	3.27	0.00811	1
chr4	78273111	78273290	180	*	2.98	1.56	3.68	-2.12	0.00817	1
chr2	113009099	113009248	150	*	2.39	0.66	3.16	-2.5	0.00817	1
chr16	15181275	15181436	162	*	2.86	3.56	1.49	2.07	0.00819	1
chr19	24687646	24687836	191	*	2.49	3.23	0.92	2.31	0.0082	1
chr15	32025356	32025575	220	*	2.8	3.52	1.27	2.25	0.00823	1
chr5	147070229	147070454	226	*	2.92	1.64	3.58	-1.94	0.00825	1
chrX	98773488	98773611	124	*	2.78	3.46	1.43	2.03	0.00827	1
chr1	185119411	185119600	190	*	2.53	3.27	0.96	2.31	0.00827	1
chr1	96768304	96768588	285	*	3	1.72	3.67	-1.95	0.00828	1
chr13	48633684	48633894	211	*	3.14	1.66	3.85	-2.19	0.00831	1
chr8	116618425	116618530	106	*	2.42	3.16	0.81	2.35	0.00831	1
chr3	137322475	137322594	120	*	2.21	3	0.35	2.65	0.00834	1
chr8	102743952	102744234	283	*	3.07	3.69	1.94	1.75	0.00839	1
chr11	23141312	23141500	189	*	2.94	1.64	3.61	-1.96	0.00841	1
chr7	30600584	30600860	277	*	3.15	1.87	3.82	-1.95	0.00842	1
chr6	96428429	96428571	143	*	2.35	3.14	0.5	2.64	0.00842	1
chr2	96334047	96334322	276	*	3.16	2.07	3.77	-1.71	0.00843	1
chrX	6415675	6415856	182	*	3.01	3.67	1.73	1.94	0.00846	1
chr1	86192187	86192283	97	*	1.8	2.66	-0.61	3.27	0.00846	1
chr4	70253285	70253400	116	*	2.26	0.32	3.06	-2.74	0.00851	1
chr13	62802614	62802770	157	*	2.71	1.36	3.4	-2.04	0.00853	1
chr1	166098266	166098418	153	*	2.68	3.37	1.32	2.05	0.00854	1
chr2	94990834	94991055	222	*	3.17	2.1	3.77	-1.67	0.00855	1
chr3	33012757	33012895	139	*	2.26	0.48	3.03	-2.55	0.00857	1
chr8	48492400	48492594	195	*	2.82	1.53	3.49	-1.95	0.00859	1
chr7	122402136	122402312	177	*	2.9	1.6	3.57	-1.97	0.00859	1
chr16	62496619	62496881	263	*	3.01	1.65	3.7	-2.05	0.0086	1
chr14	122788399	122788554	156	*	2.04	2.87	-0.09	2.95	0.00861	1
chr2	171042306	171042524	219	*	2.5	0.8	3.26	-2.45	0.00863	1
chr18	84248217	84248412	196	*	1.91	-0.43	2.76	-3.19	0.00864	1
chr7	37682555	37682700	146	*	2.47	3.17	1.07	2.1	0.00864	1
chr1	113373424	113373586	163	*	2.62	1.05	3.36	-2.3	0.00865	1
chr3	149495987	149496296	310	*	3.02	1.56	3.73	-2.17	0.00866	1
chr16	56501604	56501781	178	*	3.14	1.96	3.78	-1.82	0.00866	1
chr5	63063462	63063621	160	*	2.85	1.6	3.51	-1.91	0.00868	1
chrX	37955256	37955458	203	*	2.5	3.21	1.04	2.18	0.00869	1
chr5	41193886	41194046	161	*	2.83	1.26	3.56	-2.3	0.00869	1
chr18	50073692	50073894	203	*	2.85	1.56	3.52	-1.96	0.0087	1
chr3	43665326	43665472	147	*	2.3	0.5	3.08	-2.58	0.0087	1
chr10	18335196	18335373	178	*	2.17	2.95	0.4	2.55	0.00873	1
chr4	57013359	57013520	162	*	3.14	3.74	2.1	1.65	0.00875	1
chr3	115604314	115604475	162	*	2.59	3.32	1.07	2.24	0.00876	1
chr5	66854142	66854297	156	*	2.52	3.23	1.08	2.15	0.00879	1
chr10	92900302	92900510	209	*	2.73	1.27	3.44	-2.16	0.0088	1
chr1	195319129	195319317	189	*	2.84	1.54	3.51	-1.96	0.00883	1
chr1	57686302	57686561	260	*	3.02	1.83	3.67	-1.84	0.00889	1
chr8	15642895	15643004	110	*	2.5	3.23	0.99	2.24	0.00891	1
chr12	111104514	111104668	155	*	2.6	1.06	3.33	-2.27	0.00892	1
chr4	21993523	21993655	133	*	2.51	3.25	0.89	2.37	0.00894	1
chr5	42155382	42155502	121	*	2.61	1.15	3.32	-2.17	0.00895	1
chr4	154371119	154371230	112	*	2.47	3.21	0.89	2.32	0.00898	1
chr8	73900743	73900934	192	*	2.57	0.98	3.3	-2.33	0.00899	1
chr13	111616380	111616504	125	*	2.38	0.77	3.12	-2.35	0.00902	1
chr4	89392113	89392270	158	*	2.72	3.39	1.42	1.96	0.00902	1
chr4	65151451	65151557	107	*	2.41	0.85	3.15	-2.3	0.00906	1
chr4	35366749	35366909	161	*	2.48	3.19	1.04	2.15	0.0091	1
chr13	78883190	78883357	168	*	2.61	1.2	3.31	-2.11	0.00914	1
chr6	125342127	125342306	180	*	2.89	1.36	3.62	-2.26	0.00914	1
chr3	124734132	124734377	246	*	2.77	1.44	3.45	-2.01	0.00916	1
chr5	42806063	42806235	173	*	2.97	1.62	3.66	-2.03	0.00922	1
chr3	62312761	62312944	184	*	2.61	1.11	3.33	-2.23	0.00927	1
chr5	14595734	14595879	146	*	2.22	0.2	3.03	-2.83	0.0093	1
chr1	28732872	28733056	185	*	3.02	1.67	3.71	-2.03	0.00935	1
chr11	118138902	118139108	207	*	2.44	3.18	0.84	2.34	0.00936	1
chr2	101025650	101025863	214	*	3.06	1.9	3.69	-1.79	0.00937	1
chr17	43192103	43192426	324	*	2.82	1.52	3.5	-1.98	0.00944	1
chr13	59923176	59923277	102	*	2.16	2.91	0.53	2.38	0.00948	1
chr8	104467892	104468044	153	*	2.9	3.58	1.55	2.03	0.00951	1
chr14	43812585	43812750	166	*	2.15	0.11	2.96	-2.85	0.00954	1
chr5	122064713	122064820	108	*	2.62	3.29	1.36	1.92	0.00955	1
chr9	75962807	75962974	168	*	2.83	3.47	1.67	1.8	0.00956	1
chr8	14590298	14590424	127	*	1.84	-0.43	2.68	-3.11	0.00957	1
chr7	107778351	107778494	144	*	2.54	0.93	3.28	-2.35	0.00957	1
chr1	120109301	120109422	122	*	2.7	3.38	1.36	2.02	0.00959	1
chr17	86784962	86785072	111	*	2.54	1.1	3.25	-2.15	0.00959	1
chr1	94804993	94805159	167	*	2.47	0.8	3.22	-2.42	0.0096	1
chr11	36766103	36766237	135	*	2.55	3.24	1.21	2.03	0.00961	1
chr1	129411715	129411921	207	*	2.99	1.59	3.68	-2.09	0.00961	1
chr15	70514934	70515117	184	*	2.54	1.04	3.26	-2.21	0.00962	1
chr12	106096797	106096940	144	*	3	3.65	1.8	1.85	0.00963	1
chr5	123812762	123812919	158	*	2.78	1.36	3.48	-2.13	0.00964	1
chr19	26616135	26616244	110	*	2.41	0.86	3.13	-2.27	0.00968	1
chr4	154493623	154493727	105	*	2.4	3.15	0.77	2.38	0.00968	1
chr11	82930145	82930327	183	*	2.53	0.99	3.25	-2.26	0.00969	1
chr7	114143623	114143834	212	*	3.16	3.78	2.04	1.74	0.00969	1
chr18	41259251	41259433	183	*	2.65	1.29	3.33	-2.04	0.00969	1
chr5	49437275	49437456	182	*	2.98	1.68	3.66	-1.98	0.00971	1
chr2	170707795	170707940	146	*	2.46	0.81	3.21	-2.4	0.00971	1
chr14	89248849	89249104	256	*	2.86	1.37	3.57	-2.2	0.00975	1
chr17	79508118	79508223	106	*	2.12	0.29	2.9	-2.6	0.00976	1
chr4	127519563	127519727	165	*	2.64	1.27	3.33	-2.06	0.00977	1
chr7	93006833	93007158	326	*	2.91	1.72	3.56	-1.84	0.00978	1
chr4	137433158	137433497	340	*	3.13	1.92	3.78	-1.86	0.00978	1
chr12	90855844	90856136	293	*	3.17	2.08	3.79	-1.71	0.00978	1
chr12	102346052	102346237	186	*	2.99	1.76	3.64	-1.89	0.00978	1
chr16	83272942	83273167	226	*	2.6	0.96	3.34	-2.38	0.00984	1
chr1	189310248	189310368	121	*	2.15	0.32	2.93	-2.61	0.00987	1
chr1	118891346	118891544	199	*	3.13	1.87	3.79	-1.93	0.00988	1
chr4	39474869	39475105	237	*	3.14	1.96	3.78	-1.82	0.00988	1
chr6	106477044	106477221	178	*	3.02	1.72	3.69	-1.97	0.00991	1
chr17	75474007	75474188	182	*	2.85	3.53	1.53	2	0.00994	1
chr15	57563106	57563321	216	*	3.02	1.89	3.64	-1.75	0.00997	1
chr10	110868161	110868307	147	*	2.94	1.7	3.6	-1.9	0.00997	1
chr1	144079095	144079224	130	*	2.34	0.8	3.06	-2.26	0.00998	1
